# Supplementary material for: Admixture between old lineages facilitated contemporary ecological speciation in Lake Constance stickleback
Source: Nat Commun. 2019 Sep 18;10:4240. doi: 10.1038/s41467-019-12182-w (PMC6751218; doi:10.1038/s41467-019-12182-w)
Supplement: Supplementary file 4 — Source Data [file 41467_2019_12182_MOESM4_ESM.xlsx]

## Sheet: Figure 1a-b
Figure 1a-b
Data 1	Phylogenetic Tree mtDNA Haplotypes in Inset of Figure 1a
	((((Eu9:0.00075956,So17:0.00076800)0.6910:0.00075389,Eu1:0.00000000)0.7520:0.00070865,(Eu27:0.00000000,(Eu36:0.00074793,Moe01:0.00230939)0.5730:0.00077353)0.8690:0.00158013)0.9430:0.00282304,Sor1:0.00396670,(At1:0.00000000,(Bs1:0.00153470,(Ner1:0.00668789,Ska1:0.00588341)0.6520:0.00044559)0.5230:0.00154241)0.5940:0.00187961);
Data 2	Population Coordinates and Haplotype Information for Populations Shown in Figure 1a-b
	see Tab. S3 for coordinates and references to previously published haplotypes or accessions of newly added haplotypes
Data 3	Reference Haplotype Counts for Populations in Figure 1b and for Populations Additional to Populations from Mäkinen & Merilä 2008 Depicted in Figure 1a
	Population	Haplotype Count										Reference
		CH01a	Eu27b	Eu36b	So17c	Eu9b	Bs1b	Sor1b	Ner1b	Ska1b	At1b
	AGS1	12	0	0	0	0	0	0	0	0	0	a
	BOH	0	18	0	2	0	0	0	0	0	0	d
	COE	0	18	0	0	0	0	0	0	0	0	d
	CON	0	21	1	0	0	0	0	0	0	0	d
	COS	0	24	0	0	1	0	0	0	0	0	d,e
	COS1	1	24	0	0	0	0	0	0	0	0	d,e
	COS2	1	21	0	0	0	0	0	0	0	0	d
	DAN	0	29	0	0	0	0	0	0	0	0	d
	DKM3	0	0	0	5	0	0	0	0	0	0	c
	GRA	0	17	8	0	0	0	0	0	0	0	d
	L1	0	22	0	0	0	0	0	0	0	0	a
	NID	13	18	0	0	1	0	0	0	0	0	d,e
	PLS1	0	3	0	0	0	0	0	0	0	0	c
	RHI	22	0	0	0	0	0	0	0	0	0	d
	ROM	0	21	0	0	0	0	0	0	0	0	d,e
	S1	0	6	0	0	0	0	0	0	0	0	a
	S2	0	20	0	0	0	0	0	0	0	0	a
	VDL2	0	0	3	0	13	0	0	0	0	0	a,e
	References: aLucek et al. 2010; bMäkinen & Merliä 2008; cthis study, see Tab. S3 for GenBank accessions; dMoser et al. 2012, eBerner et al. 2010

## Sheet: Figure 1c
Figure 1c
Data 1	Phylogenetic Trees RAD-seq SNPs Including the Following Lake Constance Populations
	ROM	((((((17954.SOR:0.00581308947789591860,17943.SOR:0.00371878768452425790)100:0.00337320986064708252,17944.SOR:0.00622541518924769888)100:0.05179774360631598379,((17883.VAL:0.00680723408368796769,17908.VAL:0.00509389564591242530)100:0.00701095549407575788,17886.VAL:0.01096449358697315808)100:0.02753665565152240910)100:0.05269736082720933440,(CHO11.CHO:0.00477589088805313155,(KOL41.KOL:0.00900010566…
	L2	(((((17944.SOR:0.00553615547199115977,(17943.SOR:0.00340861201224354655,17954.SOR:0.00510972557329472839)100:0.00306388811711382674)100:0.04535514400617902953,(17886.VAL:0.00961001128808949140,(17883.VAL:0.00585219251690565975,17908.VAL:0.00441533987166664674)100:0.00631405265596165013)100:0.02426890621599665440)100:0.04556913058696494129,(CHO11.CHO:0.00414930136246738444,(ALM11.ALM:0.00730037375…
	S2	(((((17944.SOR:0.00552056144106679008,(17943.SOR:0.00325209932666985961,17954.SOR:0.00507188393493485708)100:0.00299158854467535982)100:0.04504650717443562519,(17886.VAL:0.00959417806079058619,(17883.VAL:0.00582228845415853902,17908.VAL:0.00439119827517275591)100:0.00612079006267660878)100:0.02393884654158768763)100:0.04519273493718080348,(CHO11.CHO:0.00428539995511546205,(ALM11.ALM:0.00712848169…
	NID	(((((17944.SOR:0.00628360668629596511,(17943.SOR:0.00372977729682446094,17954.SOR:0.00589837667552303279)100:0.00347662281230781862)100:0.05291425428284190352,(17886.VAL:0.01126197790832843791,(17883.VAL:0.00697410467144353192,17908.VAL:0.00527830761378665463)100:0.00667218572484353564)100:0.02863072472906019739)100:0.05528937897279162517,(CHO11.CHO:0.00508628269880481709,(ALM11.ALM:0.00826199174…

## Sheet: Figure 1d-e
Figure 1d-e
Data 1	Plate Morph Counts for Populations Additional to Munizing 1963 Shown in Figure 1d and Populations Shown in Figure 1e
	Population	Plate Morph Count			Reference
		Fully Plated	Low Plated	Partially Plated
	AGS1	0	25	0	a
	COE	20	1	4	b
	GRA	6	13	6	b
	CON	14	1	6	b
	BOH	12	4	4	b
	COS1	20	3	2	b
	COS2	23	0	1	b
	COS	18	0	5	b
	ROM	18	1	2	b
	NID	5	5	14	b
	DAN	5	12	7	b
	PLS1	20	0	0	f
	L1	15	2	3	c
	L2	8	1	1	c
	S1	16	0	1	c
	S2	16	1	3	c
	VDL2	8	49	13	d
	FRS4	0	32	0	e
	SOR	0	20	0	e
	References: aLucek et al. 2010; bMoser et al. 2012; cMarques et al. 2016; dLucek et al. 2014; eLucek & Seehausen 2015; fthis study

## Sheet: Figure 2a
Figure 2a
Data 1	D-Statistics With the First Four Columns Labelled as in the Trees in Figure 2a
	L	S	P3	out	D	Standard Deviation	Z-Score	Number of BABA SNPs	Number of ABBA SNPs	Number of SNPs
	L2	S2	PLS1	NIP	0.0038	0.005423	-0.703	630	635	62169
	L2	S2	FRS4	NIP	0.0869	0.003717	-23.367	557	663	60701
	L2	S2	AGS1	NIP	0.1233	0.007251	-17.007	571	731	61401
	L2	S1	PLS1	NIP	0.0215	0.004897	-4.394	622	649	62183
	L2	S1	FRS4	NIP	0.0955	0.005137	-18.594	553	670	60721
	L2	S1	AGS1	NIP	0.1339	0.00955	-14.018	563	736	61423
	L2	NID	PLS1	NIP	-0.0776	0.008355	9.286	404	346	35610
	L2	NID	FRS4	NIP	0.1843	0.008881	-20.751	316	459	35340
	L2	NID	AGS1	NIP	0.2701	0.012313	-21.936	305	531	35243

## Sheet: Figure 2b
Figure 2b
Data 1	Hybrid Index Estimates
	Individual	Population	Hybrid Index
	16177	L1	0.310345
	16172	L1	0.275362
	16413	L1	0.265958
	16296	L1	0.264286
	16179	L1	0.263941
	16403	L1	0.262681
	16176	L1	0.260073
	16400	L1	0.259649
	16285	L1	0.257143
	16175	L1	0.255906
	16173	L1	0.249097
	16288	L1	0.248175
	16287	L1	0.245455
	16171	L1	0.241071
	16405	L1	0.238889
	16178	L1	0.238832
	16286	L1	0.227273
	16412	L1	0.225746
	16174	L1	0.219557
	16410	L1	0.217472
	65219	L2	0.294118
	65250	L2	0.287986
	65242	L2	0.287456
	65210	L2	0.279514
	65248	L2	0.255208
	65234	L2	0.251773
	65237	L2	0.241197
	65206	L2	0.239583
	65207	L2	0.232517
	65202	L2	0.231035
	16369	S1	0.355872
	16364	S1	0.335106
	16390	S1	0.332117
	16387	S1	0.32699
	16391	S1	0.321799
	16228	S1	0.3125
	16368	S1	0.312281
	16356	S1	0.311594
	16362	S1	0.30212
	16389	S1	0.298182
	16282	S1	0.297872
	16234	S1	0.297349
	16388	S1	0.294574
	16235	S1	0.294224
	16394	S1	0.290514
	16366	S1	0.288531
	16367	S1	0.286738
	16370	S1	0.276978
	16229	S1	0.275665
	16385	S1	0.273684
	16236	S1	0.260223
	90309	S2	0.346983
	90305	S2	0.342491
	65279	S2	0.333333
	90291	S2	0.314453
	65276	S2	0.31338
	90307	S2	0.307377
	90293	S2	0.305221
	90299	S2	0.304545
	65283	S2	0.3
	90294	S2	0.298805
	90310	S2	0.296578
	65277	S2	0.295775
	90308	S2	0.294231
	65282	S2	0.290941
	65281	S2	0.288194
	65280	S2	0.285714
	90302	S2	0.285433
	90287	S2	0.265432
	65288	S2	0.264808
	90306	S2	0.248954
	Ga0233	NID	0.526786
	Ga0228	NID	0.504717
	Ga0301	NID	0.461539
	Ga0232	NID	0.444915
	Ga0314	NID	0.425439
	Ga0312	NID	0.419355
	Ga0234	NID	0.399123
	Ga0313	NID	0.367924
	Ga0157	ROM	0.302083
	Ga0293	ROM	0.244792
	Ga0201	ROM	0.243478
	Ga0286	ROM	0.238532

## Sheet: Figures 3
Figure 3
Data 1	Demographic Model 3a: Model Specification (TPL File)
	//Parameters for the coalescence simulation program : simcoal.exe
	3
	//Population effective sizes (number of genes)
	NRHON
	NRHIN
	NBALT
	//Samples sizes and samples age
	8
	6
	8
	//Growth rates: negative growth implies population expansion
	0
	0
	0
	//Number of migration matrices : 0 implies no migration between demes
	0
	//historical event: time, source, sink, migrants, new deme size, new growth rate, migration matrix index
	2 historical event
	TD1 1 0 1 1 0 0
	TD2 0 2 1 RES1 0 0
	//Number of independent loci [chromosome]
	1 0
	//Per chromosome: Number of contiguous linkage Block: a block is a set of contiguous loci
	1
	//per Block:data type, number of loci, per generation recombination and mutation rates and optional parameters
	FREQ 1 0 1.7e-8 OUTEXP
Data 2	Demographic Model 3a: Parameter Search Ranges (EST File)
	// Priors and rules file
	// *********************
	[PARAMETERS]
	//#isInt? #name #dist.#min #max
	//all Ns are in number of haploid individuals
	1 NRHON unif 1e2 1e5 output
	1 NRHIN unif 1e2 1e5 output
	1 NBALT unif 1e2 1e5 output
	1 ANCSIZE unif 1e3 1e6 output
	0 TP1 unif 0 9e-1 hide bounded
	1 TD2 unif 2000 20000 output
	[RULES]
	[COMPLEX PARAMETERS]
	0 RES1 = ANCSIZE / NBALT hide
	1 TD1 = TD2 * TP1 output
Data 3	Demographic Model 3b: Model Specification (TPL File)
	//Parameters for the coalescence simulation program : simcoal.exe
	3
	//Population effective sizes (number of genes)
	NRHON
	NRHIN
	NBALT
	//Samples sizes and samples age
	8
	6
	8
	//Growth rates: negative growth implies population expansion
	0
	0
	0
	//Number of migration matrices : 0 implies no migration between demes
	0
	//historical event: time, source, sink, migrants, new deme size, new growth rate, migration matrix index
	2 historical event
	TD1 1 2 1 1 0 0
	TD2 0 2 1 RES1 0 0
	//Number of independent loci [chromosome]
	1 0
	//Per chromosome: Number of contiguous linkage Block: a block is a set of contiguous loci
	1
	//per Block:data type, number of loci, per generation recombination and mutation rates and optional parameters
	FREQ 1 0 1.7e-8 OUTEXP
Data 4	Demographic Model 3b: Parameter Search Ranges (EST File)
	// Priors and rules file
	// *********************
	[PARAMETERS]
	//#isInt? #name #dist.#min #max
	//all Ns are in number of haploid individuals
	1 NRHON unif 1e2 1e5 output
	1 NRHIN unif 1e2 1e5 output
	1 NBALT unif 1e2 1e5 output
	1 ANCSIZE unif 1e3 1e6 output
	0 TP1 unif 0 9e-1 hide bounded
	1 TD2 unif 2000 20000 output
	[RULES]
	[COMPLEX PARAMETERS]
	0 RES1 = ANCSIZE / NBALT hide
	1 TD1 = TD2 * TP1 output
Data 5	Demographic Model 3c: Model Specification (TPL File)
	//Parameters for the coalescence simulation program : simcoal.exe
	3
	//Population effective sizes (number of genes)
	NRHON
	NRHIN
	NBALT
	//Samples sizes and samples age
	8
	6
	8
	//Growth rates: negative growth implies population expansion
	0
	0
	0
	//Number of migration matrices : 0 implies no migration between demes
	0
	//historical event: time, source, sink, migrants, new deme size, new growth rate, migration matrix index
	2 historical event
	TD1 0 2 1 1 0 0
	TD2 1 2 1 RES1 0 0
	//Number of independent loci [chromosome]
	1 0
	//Per chromosome: Number of contiguous linkage Block: a block is a set of contiguous loci
	1
	//per Block:data type, number of loci, per generation recombination and mutation rates and optional parameters
	FREQ 1 0 1.7e-8 OUTEXP
Data 6	Demographic Model 3c: Parameter Search Ranges (EST File)
	// Priors and rules file
	// *********************
	[PARAMETERS]
	//#isInt? #name #dist.#min #max
	//all Ns are in number of haploid individuals
	1 NRHON unif 1e2 1e5 output
	1 NRHIN unif 1e2 1e5 output
	1 NBALT unif 1e2 1e5 output
	1 ANCSIZE unif 1e3 1e6 output
	0 TP1 unif 0 9e-1 hide bounded
	1 TD2 unif 2000 20000 output
	[RULES]
	[COMPLEX PARAMETERS]
	0 RES1 = ANCSIZE / NBALT hide
	1 TD1 = TD2 * TP1 output
Data 7	Demographic Model 3d: Model Specification (TPL File)
	//Parameters for the coalescence simulation program : simcoal.exe
	3
	//Population effective sizes (number of genes)
	NRHON
	NRHIN
	NBALT
	//Samples sizes and samples age
	8
	6
	8
	//Growth rates: negative growth implies population expansion
	0
	0
	0
	//Number of migration matrices : 0 implies no migration between demes
	0
	//historical event: time, source, sink, migrants, new deme size, new growth rate, migration matrix index
	2 historical event
	TD2 0 2 1 1 0 0
	TD2 1 2 1 RES1 0 0
	//Number of independent loci [chromosome]
	1 0
	//Per chromosome: Number of contiguous linkage Block: a block is a set of contiguous loci
	1
	//per Block:data type, number of loci, per generation recombination and mutation rates and optional parameters
	FREQ 1 0 1.7e-8 OUTEXP
Data 8	Demographic Model 3d: Parameter Search Ranges (EST File)
	// Priors and rules file
	// *********************
	[PARAMETERS]
	//#isInt? #name #dist.#min #max
	//all Ns are in number of haploid individuals
	1 NRHON unif 1e2 1e5 output
	1 NRHIN unif 1e2 1e5 output
	1 NBALT unif 1e2 1e5 output
	1 ANCSIZE unif 1e3 1e6 output
	1 TD2 unif 2000 20000 output
	[RULES]
	[COMPLEX PARAMETERS]
	0 RES1 = ANCSIZE / NBALT hide
Data 9	Demographic Model 3Li: Model Specification (TPL File)
	//Parameters for the coalescence simulation program : simcoal.exe
	4
	//Population effective sizes (number of genes)
	NCONS
	NRHON
	NRHIN
	NBALT
	//Samples sizes and samples age
	12
	8
	6
	8
	//Growth rates: negative growth implies population expansion
	0
	0
	0
	0
	//Number of migration matrices : 0 implies no migration between demes
	0
	//historical event: time, source, sink, migrants, new deme size, new growth rate, migration matrix index
	3 historical event
	TD1 0 2 1 1 0 0
	TD2 2 1 1 1 0 0
	TD3 1 3 1 RES1 0 0
	//Number of independent loci [chromosome]
	1 0
	//Per chromosome: Number of contiguous linkage Block: a block is a set of contiguous loci
	1
	//per Block:data type, number of loci, per generation recombination and mutation rates and optional parameters
	FREQ 1 0 1.7e-8 OUTEXP
Data 10	Demographic Model 3Li: Parameter Search Ranges (EST File)
	// Priors and rules file
	// *********************
	[PARAMETERS]
	//#isInt? #name #dist.#min #max
	//all Ns are in number of haploid individuals
	1 NCONS unif 1e2 1e5 output
	1 NRHON unif 1e2 1e5 output
	1 NRHIN unif 1e2 1e5 output
	1 NBALT unif 1e2 1e5 output
	1 ANCSIZE unif 1e3 1e6 output
	0 TP1 unif 1e-1 9e-1 hide bounded
	0 TP2 unif 1e-1 9e-1 hide bounded
	1 TD3 unif 2000 20000 output
	[RULES]
	[COMPLEX PARAMETERS]
	0 RES1 = ANCSIZE/NBALT hide
	1 TD2 = TD3*TP2 output
	1 TD1 = TD2*TP1 output
Data 11	Demographic Model 3Lo: Model Specification (TPL File)
	//Parameters for the coalescence simulation program : simcoal.exe
	4
	//Population effective sizes (number of genes)
	NCONS
	NRHON
	NRHIN
	NBALT
	//Samples sizes and samples age
	12
	8
	6
	8
	//Growth rates: negative growth implies population expansion
	0
	0
	0
	0
	//Number of migration matrices : 0 implies no migration between demes
	0
	//historical event: time, source, sink, migrants, new deme size, new growth rate, migration matrix index
	3 historical event
	TD1 0 1 1 1 0 0
	TD2 2 1 1 1 0 0
	TD3 1 3 1 RES1 0 0
	//Number of independent loci [chromosome]
	1 0
	//Per chromosome: Number of contiguous linkage Block: a block is a set of contiguous loci
	1
	//per Block:data type, number of loci, per generation recombination and mutation rates and optional parameters
	FREQ 1 0 1.7e-8 OUTEXP
Data 12	Demographic Model 3Lo: Parameter Search Ranges (EST File)
	// Priors and rules file
	// *********************
	[PARAMETERS]
	//#isInt? #name #dist.#min #max
	//all Ns are in number of haploid individuals
	1 NCONS unif 1e2 1e5 output
	1 NRHON unif 1e2 1e5 output
	1 NRHIN unif 1e2 1e5 output
	1 NBALT unif 1e2 1e5 output
	1 ANCSIZE unif 1e3 1e6 output
	0 TP1 unif 1e-1 9e-1 hide bounded
	0 TP2 unif 1e-1 9e-1 hide bounded
	1 TD3 unif 2000 20000 output
	[RULES]
	[COMPLEX PARAMETERS]
	0 RES1 = ANCSIZE/NBALT hide
	1 TD2 = TD3*TP2 output
	1 TD1 = TD2*TP1 output
Data 13	Demographic Model 3Lv: Model Specification (TPL File)
	//Parameters for the coalescence simulation program : simcoal.exe
	4
	//Population effective sizes (number of genes)
	NCONS
	NRHON
	NRHIN
	NBALT
	//Samples sizes and samples age
	12
	8
	6
	8
	//Growth rates: negative growth implies population expansion
	0
	0
	0
	0
	//Number of migration matrices : 0 implies no migration between demes
	0
	//historical event: time, source, sink, migrants, new deme size, new growth rate, migration matrix index
	3 historical event
	TD1 0 3 1 1 0 0
	TD2 2 1 1 1 0 0
	TD3 1 3 1 RES1 0 0
	//Number of independent loci [chromosome]
	1 0
	//Per chromosome: Number of contiguous linkage Block: a block is a set of contiguous loci
	1
	//per Block:data type, number of loci, per generation recombination and mutation rates and optional parameters
	FREQ 1 0 1.7e-8 OUTEXP
Data 14	Demographic Model 3Lv: Parameter Search Ranges (EST File)
	// Priors and rules file
	// *********************
	[PARAMETERS]
	//#isInt? #name #dist.#min #max
	//all Ns are in number of haploid individuals
	1 NCONS unif 1e2 1e5 output
	1 NRHON unif 1e2 1e5 output
	1 NRHIN unif 1e2 1e5 output
	1 NBALT unif 1e2 1e5 output
	1 ANCSIZE unif 1e3 1e6 output
	0 TP1 unif 1e-1 9e-1 hide bounded
	0 TP2 unif 1e-1 9e-1 hide bounded
	1 TD3 unif 2000 20000 output
	[RULES]
	[COMPLEX PARAMETERS]
	0 RES1 = ANCSIZE/NBALT hide
	1 TD2 = TD3*TP2 output
	1 TD1 = TD2*TP1 output
Data 15	Demographic Model 3Si: Model Specification (TPL File)
	//Parameters for the coalescence simulation program : simcoal.exe
	4
	//Population effective sizes (number of genes)
	NCONS
	NRHON
	NRHIN
	NBALT
	//Samples sizes and samples age
	12
	8
	6
	8
	//Growth rates: negative growth implies population expansion
	0
	0
	0
	0
	//Number of migration matrices : 0 implies no migration between demes
	0
	//historical event: time, source, sink, migrants, new deme size, new growth rate, migration matrix index
	3 historical event
	TD1 0 2 1 1 0 0
	TD2 2 1 1 1 0 0
	TD3 1 3 1 RES1 0 0
	//Number of independent loci [chromosome]
	1 0
	//Per chromosome: Number of contiguous linkage Block: a block is a set of contiguous loci
	1
	//per Block:data type, number of loci, per generation recombination and mutation rates and optional parameters
	FREQ 1 0 1.7e-8 OUTEXP
Data 16	Demographic Model 3Si: Parameter Search Ranges (EST File)
	// Priors and rules file
	// *********************
	[PARAMETERS]
	//#isInt? #name #dist.#min #max
	//all Ns are in number of haploid individuals
	1 NCONS unif 1e2 1e5 output
	1 NRHON unif 1e2 1e5 output
	1 NRHIN unif 1e2 1e5 output
	1 NBALT unif 1e2 1e5 output
	1 ANCSIZE unif 1e3 1e6 output
	0 TP1 unif 1e-1 9e-1 hide bounded
	0 TP2 unif 1e-1 9e-1 hide bounded
	1 TD3 unif 2000 20000 output
	[RULES]
	[COMPLEX PARAMETERS]
	0 RES1 = ANCSIZE/NBALT hide
	1 TD2 = TD3*TP2 output
	1 TD1 = TD2*TP1 output
Data 17	Demographic Model 3So: Model Specification (TPL File)
	//Parameters for the coalescence simulation program : simcoal.exe
	4
	//Population effective sizes (number of genes)
	NCONS
	NRHON
	NRHIN
	NBALT
	//Samples sizes and samples age
	12
	8
	6
	8
	//Growth rates: negative growth implies population expansion
	0
	0
	0
	0
	//Number of migration matrices : 0 implies no migration between demes
	0
	//historical event: time, source, sink, migrants, new deme size, new growth rate, migration matrix index
	3 historical event
	TD1 0 1 1 1 0 0
	TD2 2 1 1 1 0 0
	TD3 1 3 1 RES1 0 0
	//Number of independent loci [chromosome]
	1 0
	//Per chromosome: Number of contiguous linkage Block: a block is a set of contiguous loci
	1
	//per Block:data type, number of loci, per generation recombination and mutation rates and optional parameters
	FREQ 1 0 1.7e-8 OUTEXP
Data 18	Demographic Model 3So: Parameter Search Ranges (EST File)
	// Priors and rules file
	// *********************
	[PARAMETERS]
	//#isInt? #name #dist.#min #max
	//all Ns are in number of haploid individuals
	1 NCONS unif 1e2 1e5 output
	1 NRHON unif 1e2 1e5 output
	1 NRHIN unif 1e2 1e5 output
	1 NBALT unif 1e2 1e5 output
	1 ANCSIZE unif 1e3 1e6 output
	0 TP1 unif 1e-1 9e-1 hide bounded
	0 TP2 unif 1e-1 9e-1 hide bounded
	1 TD3 unif 2000 20000 output
	[RULES]
	[COMPLEX PARAMETERS]
	0 RES1 = ANCSIZE/NBALT hide
	1 TD2 = TD3*TP2 output
	1 TD1 = TD2*TP1 output
Data 19	Demographic Model 3Sv: Model Specification (TPL File)
	//Parameters for the coalescence simulation program : simcoal.exe
	4
	//Population effective sizes (number of genes)
	NCONS
	NRHON
	NRHIN
	NBALT
	//Samples sizes and samples age
	12
	8
	6
	8
	//Growth rates: negative growth implies population expansion
	0
	0
	0
	0
	//Number of migration matrices : 0 implies no migration between demes
	0
	//historical event: time, source, sink, migrants, new deme size, new growth rate, migration matrix index
	3 historical event
	TD1 0 3 1 1 0 0
	TD2 2 1 1 1 0 0
	TD3 1 3 1 RES1 0 0
	//Number of independent loci [chromosome]
	1 0
	//Per chromosome: Number of contiguous linkage Block: a block is a set of contiguous loci
	1
	//per Block:data type, number of loci, per generation recombination and mutation rates and optional parameters
	FREQ 1 0 1.7e-8 OUTEXP
Data 20	Demographic Model 3Sv: Parameter Search Ranges (EST File)
	// Priors and rules file
	// *********************
	[PARAMETERS]
	//#isInt? #name #dist.#min #max
	//all Ns are in number of haploid individuals
	1 NCONS unif 1e2 1e5 output
	1 NRHON unif 1e2 1e5 output
	1 NRHIN unif 1e2 1e5 output
	1 NBALT unif 1e2 1e5 output
	1 ANCSIZE unif 1e3 1e6 output
	0 TP1 unif 1e-1 9e-1 hide bounded
	0 TP2 unif 1e-1 9e-1 hide bounded
	1 TD3 unif 2000 20000 output
	[RULES]
	[COMPLEX PARAMETERS]
	0 RES1 = ANCSIZE/NBALT hide
	1 TD2 = TD3*TP2 output
	1 TD1 = TD2*TP1 output
Data 21	Demographic Model 3Lvx: Model Specification (TPL File)
	//Parameters for the coalescence simulation program : simcoal.exe
	4
	//Population effective sizes (number of genes)
	NCONS
	NRHON
	NRHIN
	NBALT
	//Samples sizes and samples age
	12
	8
	6
	8
	//Growth rates: negative growth implies population expansion
	0
	0
	0
	0
	//Number of migration matrices : 0 implies no migration between demes
	0
	//historical event: time, source, sink, migrants, new deme size, new growth rate, migration matrix index
	5 historical event
	TD0 0 1 ADM1 1 0 0
	TD0 0 2 ADM2 1 0 0
	TD1 0 3 1 1 0 0
	TD2 2 1 1 1 0 0
	TD3 1 3 1 RES1 0 0
	//Number of independent loci [chromosome]
	1 0
	//Per chromosome: Number of contiguous linkage Block: a block is a set of contiguous loci
	1
	//per Block:data type, number of loci, per generation recombination and mutation rates and optional parameters
	FREQ 1 0 1.7e-8 OUTEXP
Data 22	Demographic Model 3Lvx: Parameter Search Ranges (EST File)
	// Priors and rules file
	// *********************
	[PARAMETERS]
	//#isInt? #name #dist.#min #max
	//all Ns are in number of haploid individuals
	1 NCONS unif 1e2 1e5 output
	1 NRHON unif 1e2 1e5 output
	1 NRHIN unif 1e2 1e5 output
	1 NBALT unif 1e2 1e5 output
	1 ANCSIZE unif 1e3 1e6 output
	0 ADM1 logunif 1e-5 5e-1 output bounded
	0 ADM2 logunif 1e-5 5e-1 output bounded
	0 TP0 unif 0 9e-1 hide bounded
	0 TP1 unif 0 9e-1 hide bounded
	0 TP2 unif 0 9e-1 hide bounded
	1 TD3 unif 2000 20000 output
	[RULES]
	[COMPLEX PARAMETERS]
	0 RES1 = ANCSIZE/NBALT hide
	1 TD2 = TD3*TP2 output
	1 TD1 = TD3*TP1 output
	1 TMIN = TD2 %min% TD1 hide
	1 TD0 = TMIN*TP0 output
Data 23	Demographic Model 3Lvo: Model Specification (TPL File)
	//Parameters for the coalescence simulation program : simcoal.exe
	4
	//Population effective sizes (number of genes)
	NCONS
	NRHON
	NRHIN
	NBALT
	//Samples sizes and samples age
	12
	8
	6
	8
	//Growth rates: negative growth implies population expansion
	0
	0
	0
	0
	//Number of migration matrices : 0 implies no migration between demes
	0
	//historical event: time, source, sink, migrants, new deme size, new growth rate, migration matrix index
	4 historical event
	TD0 0 1 ADM1 1 0 0
	TD1 0 3 1 1 0 0
	TD2 2 1 1 1 0 0
	TD3 1 3 1 RES1 0 0
	//Number of independent loci [chromosome]
	1 0
	//Per chromosome: Number of contiguous linkage Block: a block is a set of contiguous loci
	1
	//per Block:data type, number of loci, per generation recombination and mutation rates and optional parameters
	FREQ 1 0 1.7e-8 OUTEXP
Data 24	Demographic Model 3Lvo: Parameter Search Ranges (EST File)
	// Priors and rules file
	// *********************
	[PARAMETERS]
	//#isInt? #name #dist.#min #max
	//all Ns are in number of haploid individuals
	1 NCONS unif 1e2 1e5 output
	1 NRHON unif 1e2 1e5 output
	1 NRHIN unif 1e2 1e5 output
	1 NBALT unif 1e2 1e5 output
	1 ANCSIZE unif 1e3 1e6 output
	0 ADM1 logunif 1e-5 5e-1 output bounded
	0 TP0 unif 0 9e-1 hide bounded
	0 TP1 unif 0 9e-1 hide bounded
	0 TP2 unif 0 9e-1 hide bounded
	1 TD3 unif 2000 20000 output
	[RULES]
	[COMPLEX PARAMETERS]
	0 RES1 = ANCSIZE/NBALT hide
	1 TD2 = TD3*TP2 output
	1 TD1 = TD3*TP1 output
	1 TMIN = TD2 %min% TD1 hide
	1 TD0 = TMIN*TP0 output
Data 25	Demographic Model 3Lvi: Model Specification (TPL File)
	//Parameters for the coalescence simulation program : simcoal.exe
	4
	//Population effective sizes (number of genes)
	NCONS
	NRHON
	NRHIN
	NBALT
	//Samples sizes and samples age
	12
	8
	6
	8
	//Growth rates: negative growth implies population expansion
	0
	0
	0
	0
	//Number of migration matrices : 0 implies no migration between demes
	0
	//historical event: time, source, sink, migrants, new deme size, new growth rate, migration matrix index
	4 historical event
	TD0 0 2 ADM2 1 0 0
	TD1 0 3 1 1 0 0
	TD2 2 1 1 1 0 0
	TD3 1 3 1 RES1 0 0
	//Number of independent loci [chromosome]
	1 0
	//Per chromosome: Number of contiguous linkage Block: a block is a set of contiguous loci
	1
	//per Block:data type, number of loci, per generation recombination and mutation rates and optional parameters
	FREQ 1 0 1.7e-8 OUTEXP
Data 26	Demographic Model 3Lvi: Parameter Search Ranges (EST File)
	// Priors and rules file
	// *********************
	[PARAMETERS]
	//#isInt? #name #dist.#min #max
	//all Ns are in number of haploid individuals
	1 NCONS unif 1e2 1e5 output
	1 NRHON unif 1e2 1e5 output
	1 NRHIN unif 1e2 1e5 output
	1 NBALT unif 1e2 1e5 output
	1 ANCSIZE unif 1e3 1e6 output
	0 ADM2 logunif 1e-5 5e-1 output bounded
	0 TP0 unif 0 9e-1 hide bounded
	0 TP1 unif 0 9e-1 hide bounded
	0 TP2 unif 0 9e-1 hide bounded
	1 TD3 unif 2000 20000 output
	[RULES]
	[COMPLEX PARAMETERS]
	0 RES1 = ANCSIZE/NBALT hide
	1 TD2 = TD3*TP2 output
	1 TD1 = TD3*TP1 output
	1 TMIN = TD2 %min% TD1 hide
	1 TD0 = TMIN*TP0 output
Data 27	Demographic Model 3Svx: Model Specification (TPL File)
	//Parameters for the coalescence simulation program : simcoal.exe
	4
	//Population effective sizes (number of genes)
	NCONS
	NRHON
	NRHIN
	NBALT
	//Samples sizes and samples age
	12
	8
	6
	8
	//Growth rates: negative growth implies population expansion
	0
	0
	0
	0
	//Number of migration matrices : 0 implies no migration between demes
	0
	//historical event: time, source, sink, migrants, new deme size, new growth rate, migration matrix index
	5 historical event
	TD0 0 1 ADM1 1 0 0
	TD0 0 2 ADM2 1 0 0
	TD1 0 3 1 1 0 0
	TD2 2 1 1 1 0 0
	TD3 1 3 1 RES1 0 0
	//Number of independent loci [chromosome]
	1 0
	//Per chromosome: Number of contiguous linkage Block: a block is a set of contiguous loci
	1
	//per Block:data type, number of loci, per generation recombination and mutation rates and optional parameters
	FREQ 1 0 1.7e-8 OUTEXP
Data 28	Demographic Model 3Svx: Parameter Search Ranges (EST File)
	// Priors and rules file
	// *********************
	[PARAMETERS]
	//#isInt? #name #dist.#min #max
	//all Ns are in number of haploid individuals
	1 NCONS unif 1e2 1e5 output
	1 NRHON unif 1e2 1e5 output
	1 NRHIN unif 1e2 1e5 output
	1 NBALT unif 1e2 1e5 output
	1 ANCSIZE unif 1e3 1e6 output
	0 ADM1 logunif 1e-5 5e-1 output bounded
	0 ADM2 logunif 1e-5 5e-1 output bounded
	0 TP0 unif 0 9e-1 hide bounded
	0 TP1 unif 0 9e-1 hide bounded
	0 TP2 unif 0 9e-1 hide bounded
	1 TD3 unif 2000 20000 output
	[RULES]
	[COMPLEX PARAMETERS]
	0 RES1 = ANCSIZE/NBALT hide
	1 TD2 = TD3*TP2 output
	1 TD1 = TD3*TP1 output
	1 TMIN = TD2 %min% TD1 hide
	1 TD0 = TMIN*TP0 output
Data 29	Demographic Model 3Svo: Model Specification (TPL File)
	//Parameters for the coalescence simulation program : simcoal.exe
	4
	//Population effective sizes (number of genes)
	NCONS
	NRHON
	NRHIN
	NBALT
	//Samples sizes and samples age
	12
	8
	6
	8
	//Growth rates: negative growth implies population expansion
	0
	0
	0
	0
	//Number of migration matrices : 0 implies no migration between demes
	0
	//historical event: time, source, sink, migrants, new deme size, new growth rate, migration matrix index
	4 historical event
	TD0 0 1 ADM1 1 0 0
	TD1 0 3 1 1 0 0
	TD2 2 1 1 1 0 0
	TD3 1 3 1 RES1 0 0
	//Number of independent loci [chromosome]
	1 0
	//Per chromosome: Number of contiguous linkage Block: a block is a set of contiguous loci
	1
	//per Block:data type, number of loci, per generation recombination and mutation rates and optional parameters
	FREQ 1 0 1.7e-8 OUTEXP
Data 30	Demographic Model 3Svo: Parameter Search Ranges (EST File)
	// Priors and rules file
	// *********************
	[PARAMETERS]
	//#isInt? #name #dist.#min #max
	//all Ns are in number of haploid individuals
	1 NCONS unif 1e2 1e5 output
	1 NRHON unif 1e2 1e5 output
	1 NRHIN unif 1e2 1e5 output
	1 NBALT unif 1e2 1e5 output
	1 ANCSIZE unif 1e3 1e6 output
	0 ADM1 logunif 1e-5 5e-1 output bounded
	0 TP0 unif 0 9e-1 hide bounded
	0 TP1 unif 0 9e-1 hide bounded
	0 TP2 unif 0 9e-1 hide bounded
	1 TD3 unif 2000 20000 output
	[RULES]
	[COMPLEX PARAMETERS]
	0 RES1 = ANCSIZE/NBALT hide
	1 TD2 = TD3*TP2 output
	1 TD1 = TD3*TP1 output
	1 TMIN = TD2 %min% TD1 hide
	1 TD0 = TMIN*TP0 output
Data 31	Demographic Model 3Svi: Model Specification (TPL File)
	//Parameters for the coalescence simulation program : simcoal.exe
	4
	//Population effective sizes (number of genes)
	NCONS
	NRHON
	NRHIN
	NBALT
	//Samples sizes and samples age
	12
	8
	6
	8
	//Growth rates: negative growth implies population expansion
	0
	0
	0
	0
	//Number of migration matrices : 0 implies no migration between demes
	0
	//historical event: time, source, sink, migrants, new deme size, new growth rate, migration matrix index
	4 historical event
	TD0 0 2 ADM2 1 0 0
	TD1 0 3 1 1 0 0
	TD2 2 1 1 1 0 0
	TD3 1 3 1 RES1 0 0
	//Number of independent loci [chromosome]
	1 0
	//Per chromosome: Number of contiguous linkage Block: a block is a set of contiguous loci
	1
	//per Block:data type, number of loci, per generation recombination and mutation rates and optional parameters
	FREQ 1 0 1.7e-8 OUTEXP
Data 32	Demographic Model 3Svi: Parameter Search Ranges (EST File)
	// Priors and rules file
	// *********************
	[PARAMETERS]
	//#isInt? #name #dist.#min #max
	//all Ns are in number of haploid individuals
	1 NCONS unif 1e2 1e5 output
	1 NRHON unif 1e2 1e5 output
	1 NRHIN unif 1e2 1e5 output
	1 NBALT unif 1e2 1e5 output
	1 ANCSIZE unif 1e3 1e6 output
	0 ADM2 logunif 1e-5 5e-1 output bounded
	0 TP0 unif 0 9e-1 hide bounded
	0 TP1 unif 0 9e-1 hide bounded
	0 TP2 unif 0 9e-1 hide bounded
	1 TD3 unif 2000 20000 output
	[RULES]
	[COMPLEX PARAMETERS]
	0 RES1 = ANCSIZE/NBALT hide
	1 TD2 = TD3*TP2 output
	1 TD1 = TD3*TP1 output
	1 TMIN = TD2 %min% TD1 hide
	1 TD0 = TMIN*TP0 output
Data 33	Demographic Model PD: Model Specification (TPL File)
	//Parameters for the coalescence simulation program : simcoal.exe
	5
	//Population effective sizes (number of genes)
	NCONL
	NCONS
	NRHON
	NRHIN
	NBALT
	//Samples sizes and samples age
	12
	12
	8
	6
	8
	//Growth rates: negative growth implies population expansion
	0
	0
	0
	0
	0
	//Number of migration matrices : 0 implies no migration between demes
	2
	//Migration matrix 0
	0 MIG01 0 0 0
	MIG10 0 0 0 0
	0 0 0 0 0
	0 0 0 0 0
	0 0 0 0 0
	//Migration matrix 1
	0 0 0 0 0
	0 0 0 0 0
	0 0 0 0 0
	0 0 0 0 0
	0 0 0 0 0
	//historical event: time, source, sink, migrants, new deme size, new growth rate, migration matrix index
	4 historical event
	TD0 0 1 1 1 0 1
	TD1 1 4 1 1 0 1
	TD2 3 2 1 1 0 1
	TD3 2 4 1 RES1 0 1
	//Number of independent loci [chromosome]
	1 0
	//Per chromosome: Number of contiguous linkage Block: a block is a set of contiguous loci
	1
	//per Block:data type, number of loci, per generation recombination and mutation rates and optional parameters
	FREQ 1 0 1.7e-8 OUTEXP
Data 34	Demographic Model PD: Parameter Search Ranges (EST File)
	// Priors and rules file
	// *********************
	[PARAMETERS]
	//#isInt? #name #dist.#min #max
	//all Ns are in number of haploid individuals
	1 NCONL unif 5e2 1e4 output
	1 NCONS unif 5e2 1e4 output
	1 NRHON unif 4233 5801 output bounded
	1 NRHIN unif 1074 1484 output bounded
	1 NBALT unif 6212 8247 output bounded
	1 ANCSIZE unif 75110 80489 output bounded
	0 MIG10 logunif 1e-5 1e-1 output bounded
	0 MIG01 logunif 1e-5 1e-1 output bounded
	0 TP0 unif 0 9e-1 hide bounded
	0 TP1 unif 0 9e-1 hide bounded
	1 TD2 unif 1710 2239 output
	1 TD3 unif 3636 4877 output
	[RULES]
	[COMPLEX PARAMETERS]
	0 RES1 = ANCSIZE/NBALT hide
	1 TD1 = TD3*TP1 output
	1 TD0 = TD1*TP0 output
Data 35	Demographic Model EVa: Model Specification (TPL File)
	//Parameters for the coalescence simulation program : simcoal.exe
	5
	//Population effective sizes (number of genes)
	NCONL
	NCONS
	NRHON
	NRHIN
	NBALT
	//Samples sizes and samples age
	12
	12
	8
	6
	8
	//Growth rates: negative growth implies population expansion
	0
	0
	0
	0
	0
	//Number of migration matrices : 0 implies no migration between demes
	3
	//Migration matrix 0
	0 MIG01A 0 0 0
	MIG10A 0 0 0 0
	0 0 0 0 0
	0 0 0 0 0
	0 0 0 0 0
	//Migration matrix 1
	0 MIG01B 0 0 0
	MIG10B 0 0 0 0
	0 0 0 0 0
	0 0 0 0 0
	0 0 0 0 0
	//Migration matrix 2
	0 0 0 0 0
	0 0 0 0 0
	0 0 0 0 0
	0 0 0 0 0
	0 0 0 0 0
	//historical event: time, source, sink, migrants, new deme size, new growth rate, migration matrix index
	5 historical event
	TDX 0 0 1 1 0 1
	TD0 0 1 1 1 0 2
	TD1 1 4 1 1 0 2
	TD2 3 2 1 1 0 2
	TD3 2 4 1 RES1 0 2
	//Number of independent loci [chromosome]
	1 0
	//Per chromosome: Number of contiguous linkage Block: a block is a set of contiguous loci
	1
	//per Block:data type, number of loci, per generation recombination and mutation rates and optional parameters
	FREQ 1 0 1.7e-8 OUTEXP
Data 36	Demographic Model EVa: Parameter Search Ranges (EST File)
	// Priors and rules file
	// *********************
	[PARAMETERS]
	//#isInt? #name #dist.#min #max
	//all Ns are in number of haploid individuals
	1 NCONL unif 5e2 1e4 output
	1 NCONS unif 5e2 1e4 output
	1 NRHON unif 4233 5801 output bounded
	1 NRHIN unif 1074 1484 output bounded
	1 NBALT unif 6212 8247 output bounded
	1 ANCSIZE unif 75110 80489 output bounded
	0 MIG10B logunif 1e-5 1e-1 output bounded
	0 MIG01B logunif 1e-5 1e-1 output bounded
	0 TPX unif 0 9e-1 hide bounded
	0 TP0 unif 0 9e-1 hide bounded
	0 TP1 unif 0 9e-1 hide bounded
	1 TD2 unif 1710 2239 output
	1 TD3 unif 3636 4877 output
	[RULES]
	[COMPLEX PARAMETERS]
	0 RES1 = ANCSIZE/NBALT hide
	1 TD1 = TD3*TP1 output
	1 TD0 = TD1*TP0 output
	1 TDX = TD0*TPX output
	0 MIG10A = MIG10B*1e-1 output
	0 MIG01A = MIG01B*1e-1 output
Data 37	Demographic Model EVb: Model Specification (TPL File)
	//Parameters for the coalescence simulation program : simcoal.exe
	5
	//Population effective sizes (number of genes)
	NCONL
	NCONS
	NRHON
	NRHIN
	NBALT
	//Samples sizes and samples age
	12
	12
	8
	6
	8
	//Growth rates: negative growth implies population expansion
	0
	0
	0
	0
	0
	//Number of migration matrices : 0 implies no migration between demes
	3
	//Migration matrix 0
	0 MIG01A 0 0 0
	MIG10A 0 0 0 0
	0 0 0 0 0
	0 0 0 0 0
	0 0 0 0 0
	//Migration matrix 1
	0 MIG01B 0 0 0
	MIG10B 0 0 0 0
	0 0 0 0 0
	0 0 0 0 0
	0 0 0 0 0
	//Migration matrix 2
	0 0 0 0 0
	0 0 0 0 0
	0 0 0 0 0
	0 0 0 0 0
	0 0 0 0 0
	//historical event: time, source, sink, migrants, new deme size, new growth rate, migration matrix index
	5 historical event
	TDX 0 0 1 RESX 0 1
	TD0 0 1 1 1 0 2
	TD1 1 4 1 1 0 2
	TD2 3 2 1 1 0 2
	TD3 2 4 1 RES1 0 2
	//Number of independent loci [chromosome]
	1 0
	//Per chromosome: Number of contiguous linkage Block: a block is a set of contiguous loci
	1
	//per Block:data type, number of loci, per generation recombination and mutation rates and optional parameters
	FREQ 1 0 1.7e-8 OUTEXP
Data 38	Demographic Model EVb: Parameter Search Ranges (EST File)
	// Priors and rules file
	// *********************
	[PARAMETERS]
	//#isInt? #name #dist.#min #max
	//all Ns are in number of haploid individuals
	1 NCONL unif 5e2 1e4 output
	1 NCONS unif 5e2 1e4 output
	1 NRHON unif 4233 5801 output bounded
	1 NRHIN unif 1074 1484 output bounded
	1 NBALT unif 6212 8247 output bounded
	1 ANCSIZE unif 75110 80489 output bounded
	0 MIG10B logunif 1e-5 1e-1 output bounded
	0 MIG01B logunif 1e-5 1e-1 output bounded
	0 TPX unif 0 9e-1 hide bounded
	0 TP0 unif 0 9e-1 hide bounded
	0 TP1 unif 0 9e-1 hide bounded
	1 TD2 unif 1710 2239 output
	1 TD3 unif 3636 4877 output
	0 RESX unif 5e-2 5e-1 output bounded
	[RULES]
	[COMPLEX PARAMETERS]
	0 RES1 = ANCSIZE/NBALT hide
	1 TD1 = TD3*TP1 output
	1 TD0 = TD1*TP0 output
	1 TDX = TD0*TPX output
	0 MIG10A = MIG10B*1e-1 output
	0 MIG01A = MIG01B*1e-1 output
Data 39	Demographic Model HOao: Model Specification (TPL File)
	//Parameters for the coalescence simulation program : simcoal.exe
	5
	//Population effective sizes (number of genes)
	NCONL
	NCONS
	NRHON
	NRHIN
	NBALT
	//Samples sizes and samples age
	12
	12
	8
	6
	8
	//Growth rates: negative growth implies population expansion
	0
	0
	0
	0
	0
	//Number of migration matrices : 0 implies no migration between demes
	2
	//Migration matrix 0
	0 MIG01 0 0 0
	MIG10 0 0 0 0
	0 0 0 0 0
	0 0 0 0 0
	0 0 0 0 0
	//Migration matrix 1
	0 0 0 0 0
	0 0 0 0 0
	0 0 0 0 0
	0 0 0 0 0
	0 0 0 0 0
	//historical event: time, source, sink, migrants, new deme size, new growth rate, migration matrix index
	5 historical event
	TDX 0 2 ADMX 1 0 0
	TD0 0 1 1 1 0 1
	TD1 1 4 1 1 0 1
	TD2 3 2 1 1 0 1
	TD3 2 4 1 RES1 0 1
	//Number of independent loci [chromosome]
	1 0
	//Per chromosome: Number of contiguous linkage Block: a block is a set of contiguous loci
	1
	//per Block:data type, number of loci, per generation recombination and mutation rates and optional parameters
	FREQ 1 0 1.7e-8 OUTEXP
Data 40	Demographic Model HOao: Parameter Search Ranges (EST File)
	// Priors and rules file
	// *********************
	[PARAMETERS]
	//#isInt? #name #dist.#min #max
	//all Ns are in number of haploid individuals
	1 NCONL unif 5e2 1e4 output
	1 NCONS unif 5e2 1e4 output
	1 NRHON unif 4233 5801 output bounded
	1 NRHIN unif 1074 1484 output bounded
	1 NBALT unif 6212 8247 output bounded
	1 ANCSIZE unif 75110 80489 output bounded
	0 MIG10 logunif 1e-5 1e-1 output bounded
	0 MIG01 logunif 1e-5 1e-1 output bounded
	0 ADMX logunif 1e-4 4e-1 output bounded
	0 TPX unif 0 9e-1 hide bounded
	0 TP0 unif 0 9e-1 hide bounded
	0 TP1 unif 0 9e-1 hide bounded
	1 TD2 unif 1710 2239 output
	1 TD3 unif 3636 4877 output
	[RULES]
	[COMPLEX PARAMETERS]
	0 RES1 = ANCSIZE/NBALT hide
	1 TD1 = TD3*TP1 output
	1 TD0 = TD1*TP0 output
	1 TDM = TD0 %min% TD2 hide
	1 TDX = TDM*TPX output
Data 41	Demographic Model HOax: Model Specification (TPL File)
	//Parameters for the coalescence simulation program : simcoal.exe
	5
	//Population effective sizes (number of genes)
	NCONL
	NCONS
	NRHON
	NRHIN
	NBALT
	//Samples sizes and samples age
	12
	12
	8
	6
	8
	//Growth rates: negative growth implies population expansion
	0
	0
	0
	0
	0
	//Number of migration matrices : 0 implies no migration between demes
	2
	//Migration matrix 0
	0 MIG01 0 0 0
	MIG10 0 0 0 0
	0 0 0 0 0
	0 0 0 0 0
	0 0 0 0 0
	//Migration matrix 1
	0 0 0 0 0
	0 0 0 0 0
	0 0 0 0 0
	0 0 0 0 0
	0 0 0 0 0
	//historical event: time, source, sink, migrants, new deme size, new growth rate, migration matrix index
	6 historical event
	TDX 0 2 ADMX 1 0 0
	TDY 0 3 ADMY 1 0 0
	TD0 0 1 1 1 0 1
	TD1 1 4 1 1 0 1
	TD2 3 2 1 1 0 1
	TD3 2 4 1 RES1 0 1
	//Number of independent loci [chromosome]
	1 0
	//Per chromosome: Number of contiguous linkage Block: a block is a set of contiguous loci
	1
	//per Block:data type, number of loci, per generation recombination and mutation rates and optional parameters
	FREQ 1 0 1.7e-8 OUTEXP
Data 42	Demographic Model HOax: Parameter Search Ranges (EST File)
	// Priors and rules file
	// *********************
	[PARAMETERS]
	//#isInt? #name #dist.#min #max
	//all Ns are in number of haploid individuals
	1 NCONL unif 5e2 1e4 output
	1 NCONS unif 5e2 1e4 output
	1 NRHON unif 4233 5801 output bounded
	1 NRHIN unif 1074 1484 output bounded
	1 NBALT unif 6212 8247 output bounded
	1 ANCSIZE unif 75110 80489 output bounded
	0 MIG10 logunif 1e-5 1e-1 output bounded
	0 MIG01 logunif 1e-5 1e-1 output bounded
	0 ADMX logunif 1e-4 4e-1 output bounded
	0 ADMY logunif 1e-4 4e-1 output bounded
	0 TPX unif 0 9e-1 hide bounded
	0 TP0 unif 0 9e-1 hide bounded
	0 TP1 unif 0 9e-1 hide bounded
	1 TD2 unif 1710 2239 output
	1 TD3 unif 3636 4877 output
	[RULES]
	[COMPLEX PARAMETERS]
	0 RES1 = ANCSIZE/NBALT hide
	1 TD1 = TD3*TP1 output
	1 TD0 = TD1*TP0 output
	1 TDM = TD0 %min% TD2 hide
	1 TDX = TDM*TPX output
	1 TDY = TDX+1 output
Data 43	Demographic Model HOai: Model Specification (TPL File)
	//Parameters for the coalescence simulation program : simcoal.exe
	5
	//Population effective sizes (number of genes)
	NCONL
	NCONS
	NRHON
	NRHIN
	NBALT
	//Samples sizes and samples age
	12
	12
	8
	6
	8
	//Growth rates: negative growth implies population expansion
	0
	0
	0
	0
	0
	//Number of migration matrices : 0 implies no migration between demes
	2
	//Migration matrix 0
	0 MIG01 0 0 0
	MIG10 0 0 0 0
	0 0 0 0 0
	0 0 0 0 0
	0 0 0 0 0
	//Migration matrix 1
	0 0 0 0 0
	0 0 0 0 0
	0 0 0 0 0
	0 0 0 0 0
	0 0 0 0 0
	//historical event: time, source, sink, migrants, new deme size, new growth rate, migration matrix index
	5 historical event
	TDY 0 3 ADMY 1 0 0
	TD0 0 1 1 1 0 1
	TD1 1 4 1 1 0 1
	TD2 3 2 1 1 0 1
	TD3 2 4 1 RES1 0 1
	//Number of independent loci [chromosome]
	1 0
	//Per chromosome: Number of contiguous linkage Block: a block is a set of contiguous loci
	1
	//per Block:data type, number of loci, per generation recombination and mutation rates and optional parameters
	FREQ 1 0 1.7e-8 OUTEXP
Data 44	Demographic Model HOai: Parameter Search Ranges (EST File)
	// Priors and rules file
	// *********************
	[PARAMETERS]
	//#isInt? #name #dist.#min #max
	//all Ns are in number of haploid individuals
	1 NCONL unif 5e2 1e4 output
	1 NCONS unif 5e2 1e4 output
	1 NRHON unif 4233 5801 output bounded
	1 NRHIN unif 1074 1484 output bounded
	1 NBALT unif 6212 8247 output bounded
	1 ANCSIZE unif 75110 80489 output bounded
	0 MIG10 logunif 1e-5 1e-1 output bounded
	0 MIG01 logunif 1e-5 1e-1 output bounded
	0 ADMY logunif 1e-4 4e-1 output bounded
	0 TPX unif 0 9e-1 hide bounded
	0 TP0 unif 0 9e-1 hide bounded
	0 TP1 unif 0 9e-1 hide bounded
	1 TD2 unif 1710 2239 output
	1 TD3 unif 3636 4877 output
	[RULES]
	[COMPLEX PARAMETERS]
	0 RES1 = ANCSIZE/NBALT hide
	1 TD1 = TD3*TP1 output
	1 TD0 = TD1*TP0 output
	1 TDM = TD0 %min% TD2 hide
	1 TDY = TDM*TPX output
Data 45	Demographic Model HObo: Model Specification (TPL File)
	//Parameters for the coalescence simulation program : simcoal.exe
	5
	//Population effective sizes (number of genes)
	NCONL
	NCONS
	NRHON
	NRHIN
	NBALT
	//Samples sizes and samples age
	12
	12
	8
	6
	8
	//Growth rates: negative growth implies population expansion
	0
	0
	0
	0
	0
	//Number of migration matrices : 0 implies no migration between demes
	2
	//Migration matrix 0
	0 MIG01 0 0 0
	MIG10 0 0 0 0
	0 0 0 0 0
	0 0 0 0 0
	0 0 0 0 0
	//Migration matrix 1
	0 0 0 0 0
	0 0 0 0 0
	0 0 0 0 0
	0 0 0 0 0
	0 0 0 0 0
	//historical event: time, source, sink, migrants, new deme size, new growth rate, migration matrix index
	5 historical event
	TD0 0 1 1 1 0 1
	TDX 1 2 ADMX 1 0 1
	TD1 1 4 1 1 0 1
	TD2 3 2 1 1 0 1
	TD3 2 4 1 RES1 0 1
	//Number of independent loci [chromosome]
	1 0
	//Per chromosome: Number of contiguous linkage Block: a block is a set of contiguous loci
	1
	//per Block:data type, number of loci, per generation recombination and mutation rates and optional parameters
	FREQ 1 0 1.7e-8 OUTEXP
Data 46	Demographic Model HObo: Parameter Search Ranges (EST File)
	// Priors and rules file
	// *********************
	[PARAMETERS]
	//#isInt? #name #dist.#min #max
	//all Ns are in number of haploid individuals
	1 NCONL unif 5e2 1e4 output
	1 NCONS unif 5e2 1e4 output
	1 NRHON unif 4233 5801 output bounded
	1 NRHIN unif 1074 1484 output bounded
	1 NBALT unif 6212 8247 output bounded
	1 ANCSIZE unif 75110 80489 output bounded
	0 MIG10 logunif 1e-5 1e-1 output bounded
	0 MIG01 logunif 1e-5 1e-1 output bounded
	0 ADMX logunif 1e-4 4e-1 output bounded
	0 TPX unif 0 9e-1 hide bounded
	0 TP0 unif 0 9e-1 hide bounded
	0 TP1 unif 0 9e-1 hide bounded
	1 TD2 unif 1710 2239 output
	1 TD3 unif 3636 4877 output
	[RULES]
	[COMPLEX PARAMETERS]
	0 RES1 = ANCSIZE/NBALT hide
	1 TD1 = TD3*TP1 output
	1 TDL = TD1 %min% TD2 hide
	1 TD0 = TDL*TP0 output
	1 TDM = TDL-TD0 hide
	1 TDN = TDM*TPX output
	1 TDX = TDN+TD0 output
Data 47	Demographic Model HObx: Model Specification (TPL File)
	//Parameters for the coalescence simulation program : simcoal.exe
	5
	//Population effective sizes (number of genes)
	NCONL
	NCONS
	NRHON
	NRHIN
	NBALT
	//Samples sizes and samples age
	12
	12
	8
	6
	8
	//Growth rates: negative growth implies population expansion
	0
	0
	0
	0
	0
	//Number of migration matrices : 0 implies no migration between demes
	2
	//Migration matrix 0
	0 MIG01 0 0 0
	MIG10 0 0 0 0
	0 0 0 0 0
	0 0 0 0 0
	0 0 0 0 0
	//Migration matrix 1
	0 0 0 0 0
	0 0 0 0 0
	0 0 0 0 0
	0 0 0 0 0
	0 0 0 0 0
	//historical event: time, source, sink, migrants, new deme size, new growth rate, migration matrix index
	6 historical event
	TD0 0 1 1 1 0 1
	TDX 1 2 ADMX 1 0 1
	TDY 1 3 ADMY 1 0 1
	TD1 1 4 1 1 0 1
	TD2 3 2 1 1 0 1
	TD3 2 4 1 RES1 0 1
	//Number of independent loci [chromosome]
	1 0
	//Per chromosome: Number of contiguous linkage Block: a block is a set of contiguous loci
	1
	//per Block:data type, number of loci, per generation recombination and mutation rates and optional parameters
	FREQ 1 0 1.7e-8 OUTEXP
Data 48	Demographic Model HObx: Parameter Search Ranges (EST File)
	// Priors and rules file
	// *********************
	[PARAMETERS]
	//#isInt? #name #dist.#min #max
	//all Ns are in number of haploid individuals
	1 NCONL unif 5e2 1e4 output
	1 NCONS unif 5e2 1e4 output
	1 NRHON unif 4233 5801 output bounded
	1 NRHIN unif 1074 1484 output bounded
	1 NBALT unif 6212 8247 output bounded
	1 ANCSIZE unif 75110 80489 output bounded
	0 MIG10 logunif 1e-5 1e-1 output bounded
	0 MIG01 logunif 1e-5 1e-1 output bounded
	0 ADMX logunif 1e-4 4e-1 output bounded
	0 ADMY logunif 1e-4 4e-1 output bounded
	0 TPX unif 0 9e-1 hide bounded
	0 TP0 unif 0 9e-1 hide bounded
	0 TP1 unif 0 9e-1 hide bounded
	1 TD2 unif 1710 2239 output
	1 TD3 unif 3636 4877 output
	[RULES]
	[COMPLEX PARAMETERS]
	0 RES1 = ANCSIZE/NBALT hide
	1 TD1 = TD3*TP1 output
	1 TDL = TD1 %min% TD2 hide
	1 TD0 = TDL*TP0 output
	1 TDM = TDL-TD0 hide
	1 TDN = TDM*TPX output
	1 TDX = TDN+TD0 output
	1 TDY = TDX+1 output
Data 49	Demographic Model HObi: Model Specification (TPL File)
	//Parameters for the coalescence simulation program : simcoal.exe
	5
	//Population effective sizes (number of genes)
	NCONL
	NCONS
	NRHON
	NRHIN
	NBALT
	//Samples sizes and samples age
	12
	12
	8
	6
	8
	//Growth rates: negative growth implies population expansion
	0
	0
	0
	0
	0
	//Number of migration matrices : 0 implies no migration between demes
	2
	//Migration matrix 0
	0 MIG01 0 0 0
	MIG10 0 0 0 0
	0 0 0 0 0
	0 0 0 0 0
	0 0 0 0 0
	//Migration matrix 1
	0 0 0 0 0
	0 0 0 0 0
	0 0 0 0 0
	0 0 0 0 0
	0 0 0 0 0
	//historical event: time, source, sink, migrants, new deme size, new growth rate, migration matrix index
	5 historical event
	TD0 0 1 1 1 0 1
	TDY 1 3 ADMY 1 0 1
	TD1 1 4 1 1 0 1
	TD2 3 2 1 1 0 1
	TD3 2 4 1 RES1 0 1
	//Number of independent loci [chromosome]
	1 0
	//Per chromosome: Number of contiguous linkage Block: a block is a set of contiguous loci
	1
	//per Block:data type, number of loci, per generation recombination and mutation rates and optional parameters
	FREQ 1 0 1.7e-8 OUTEXP
Data 50	Demographic Model HObi: Parameter Search Ranges (EST File)
	// Priors and rules file
	// *********************
	[PARAMETERS]
	//#isInt? #name #dist.#min #max
	//all Ns are in number of haploid individuals
	1 NCONL unif 5e2 1e4 output
	1 NCONS unif 5e2 1e4 output
	1 NRHON unif 4233 5801 output bounded
	1 NRHIN unif 1074 1484 output bounded
	1 NBALT unif 6212 8247 output bounded
	1 ANCSIZE unif 75110 80489 output bounded
	0 MIG10 logunif 1e-5 1e-1 output bounded
	0 MIG01 logunif 1e-5 1e-1 output bounded
	0 ADMY logunif 1e-4 4e-1 output bounded
	0 TPX unif 0 9e-1 hide bounded
	0 TP0 unif 0 9e-1 hide bounded
	0 TP1 unif 0 9e-1 hide bounded
	1 TD2 unif 1710 2239 output
	1 TD3 unif 3636 4877 output
	[RULES]
	[COMPLEX PARAMETERS]
	0 RES1 = ANCSIZE/NBALT hide
	1 TD1 = TD3*TP1 output
	1 TDL = TD1 %min% TD2 hide
	1 TD0 = TDL*TP0 output
	1 TDM = TDL-TD0 hide
	1 TDN = TDM*TPX output
	1 TDY = TDN+TD0 output
Data 51	Demographic Model HOco: Model Specification (TPL File)
	//Parameters for the coalescence simulation program : simcoal.exe
	5
	//Population effective sizes (number of genes)
	NCONL
	NCONS
	NRHON
	NRHIN
	NBALT
	//Samples sizes and samples age
	12
	12
	8
	6
	8
	//Growth rates: negative growth implies population expansion
	0
	0
	0
	0
	0
	//Number of migration matrices : 0 implies no migration between demes
	2
	//Migration matrix 0
	0 MIG01 0 0 0
	MIG10 0 0 0 0
	0 0 0 0 0
	0 0 0 0 0
	0 0 0 0 0
	//Migration matrix 1
	0 0 0 0 0
	0 0 0 0 0
	0 0 0 0 0
	0 0 0 0 0
	0 0 0 0 0
	//historical event: time, source, sink, migrants, new deme size, new growth rate, migration matrix index
	6 historical event
	TDP 1 2 ADMP 1 0 0
	TD0 0 1 1 1 0 1
	TDX 1 2 ADMX 1 0 1
	TD1 1 4 1 1 0 1
	TD2 3 2 1 1 0 1
	TD3 2 4 1 RES1 0 1
	//Number of independent loci [chromosome]
	1 0
	//Per chromosome: Number of contiguous linkage Block: a block is a set of contiguous loci
	1
	//per Block:data type, number of loci, per generation recombination and mutation rates and optional parameters
	FREQ 1 0 1.7e-8 OUTEXP
Data 52	Demographic Model HOco: Parameter Search Ranges (EST File)
	// Priors and rules file
	// *********************
	[PARAMETERS]
	//#isInt? #name #dist.#min #max
	//all Ns are in number of haploid individuals
	1 NCONL unif 5e2 1e4 output
	1 NCONS unif 5e2 1e4 output
	1 NRHON unif 4233 5801 output bounded
	1 NRHIN unif 1074 1484 output bounded
	1 NBALT unif 6212 8247 output bounded
	1 ANCSIZE unif 75110 80489 output bounded
	0 MIG10 logunif 1e-5 1e-1 output bounded
	0 MIG01 logunif 1e-5 1e-1 output bounded
	0 ADMX logunif 1e-4 4e-1 output bounded
	0 ADMP logunif 1e-4 4e-1 output bounded
	0 TPX unif 0 9e-1 hide bounded
	0 TPP unif 0 9e-1 hide bounded
	0 TP0 unif 0 9e-1 hide bounded
	0 TP1 unif 0 9e-1 hide bounded
	1 TD2 unif 1710 2239 output
	1 TD3 unif 3636 4877 output
	[RULES]
	[COMPLEX PARAMETERS]
	0 RES1 = ANCSIZE/NBALT hide
	1 TD1 = TD3*TP1 output
	1 TDL = TD1 %min% TD2 hide
	1 TD0 = TDL*TP0 output
	1 TDM = TDL-TD0 hide
	1 TDN = TDM*TPX output
	1 TDX = TDN+TD0 output
	1 TDP = TD0*TPP output
Data 53	Demographic Model HOcx: Model Specification (TPL File)
	//Parameters for the coalescence simulation program : simcoal.exe
	5
	//Population effective sizes (number of genes)
	NCONL
	NCONS
	NRHON
	NRHIN
	NBALT
	//Samples sizes and samples age
	12
	12
	8
	6
	8
	//Growth rates: negative growth implies population expansion
	0
	0
	0
	0
	0
	//Number of migration matrices : 0 implies no migration between demes
	2
	//Migration matrix 0
	0 MIG01 0 0 0
	MIG10 0 0 0 0
	0 0 0 0 0
	0 0 0 0 0
	0 0 0 0 0
	//Migration matrix 1
	0 0 0 0 0
	0 0 0 0 0
	0 0 0 0 0
	0 0 0 0 0
	0 0 0 0 0
	//historical event: time, source, sink, migrants, new deme size, new growth rate, migration matrix index
	8 historical event
	TDP 1 2 ADMP 1 0 0
	TDQ 1 3 ADMQ 1 0 0
	TD0 0 1 1 1 0 1
	TDX 1 2 ADMX 1 0 1
	TDY 1 3 ADMY 1 0 1
	TD1 1 4 1 1 0 1
	TD2 3 2 1 1 0 1
	TD3 2 4 1 RES1 0 1
	//Number of independent loci [chromosome]
	1 0
	//Per chromosome: Number of contiguous linkage Block: a block is a set of contiguous loci
	1
	//per Block:data type, number of loci, per generation recombination and mutation rates and optional parameters
	FREQ 1 0 1.7e-8 OUTEXP
Data 54	Demographic Model HOcx: Parameter Search Ranges (EST File)
	// Priors and rules file
	// *********************
	[PARAMETERS]
	//#isInt? #name #dist.#min #max
	//all Ns are in number of haploid individuals
	1 NCONL unif 5e2 1e4 output
	1 NCONS unif 5e2 1e4 output
	1 NRHON unif 4233 5801 output bounded
	1 NRHIN unif 1074 1484 output bounded
	1 NBALT unif 6212 8247 output bounded
	1 ANCSIZE unif 75110 80489 output bounded
	0 MIG10 logunif 1e-5 1e-1 output bounded
	0 MIG01 logunif 1e-5 1e-1 output bounded
	0 ADMX logunif 1e-4 4e-1 output bounded
	0 ADMY logunif 1e-4 4e-1 output bounded
	0 ADMP logunif 1e-4 4e-1 output bounded
	0 ADMQ logunif 1e-4 4e-1 output bounded
	0 TPX unif 0 9e-1 hide bounded
	0 TPP unif 0 9e-1 hide bounded
	0 TP0 unif 0 9e-1 hide bounded
	0 TP1 unif 0 9e-1 hide bounded
	1 TD2 unif 1710 2239 output
	1 TD3 unif 3636 4877 output
	[RULES]
	[COMPLEX PARAMETERS]
	0 RES1 = ANCSIZE/NBALT hide
	1 TD1 = TD3*TP1 output
	1 TDL = TD1 %min% TD2 hide
	1 TD0 = TDL*TP0 output
	1 TDM = TDL-TD0 hide
	1 TDN = TDM*TPX output
	1 TDX = TDN+TD0 output
	1 TDY = TDX+1 output
	1 TDP = TD0*TPP output
	1 TDQ = TDP+1 output
Data 55	Demographic Model HOci: Model Specification (TPL File)
	//Parameters for the coalescence simulation program : simcoal.exe
	5
	//Population effective sizes (number of genes)
	NCONL
	NCONS
	NRHON
	NRHIN
	NBALT
	//Samples sizes and samples age
	12
	12
	8
	6
	8
	//Growth rates: negative growth implies population expansion
	0
	0
	0
	0
	0
	//Number of migration matrices : 0 implies no migration between demes
	2
	//Migration matrix 0
	0 MIG01 0 0 0
	MIG10 0 0 0 0
	0 0 0 0 0
	0 0 0 0 0
	0 0 0 0 0
	//Migration matrix 1
	0 0 0 0 0
	0 0 0 0 0
	0 0 0 0 0
	0 0 0 0 0
	0 0 0 0 0
	//historical event: time, source, sink, migrants, new deme size, new growth rate, migration matrix index
	6 historical event
	TDQ 1 3 ADMQ 1 0 0
	TD0 0 1 1 1 0 1
	TDY 1 3 ADMY 1 0 1
	TD1 1 4 1 1 0 1
	TD2 3 2 1 1 0 1
	TD3 2 4 1 RES1 0 1
	//Number of independent loci [chromosome]
	1 0
	//Per chromosome: Number of contiguous linkage Block: a block is a set of contiguous loci
	1
	//per Block:data type, number of loci, per generation recombination and mutation rates and optional parameters
	FREQ 1 0 1.7e-8 OUTEXP
Data 56	Demographic Model HOci: Parameter Search Ranges (EST File)
	// Priors and rules file
	// *********************
	[PARAMETERS]
	//#isInt? #name #dist.#min #max
	//all Ns are in number of haploid individuals
	1 NCONL unif 5e2 1e4 output
	1 NCONS unif 5e2 1e4 output
	1 NRHON unif 4233 5801 output bounded
	1 NRHIN unif 1074 1484 output bounded
	1 NBALT unif 6212 8247 output bounded
	1 ANCSIZE unif 75110 80489 output bounded
	0 MIG10 logunif 1e-5 1e-1 output bounded
	0 MIG01 logunif 1e-5 1e-1 output bounded
	0 ADMY logunif 1e-4 4e-1 output bounded
	0 ADMQ logunif 1e-4 4e-1 output bounded
	0 TPX unif 0 9e-1 hide bounded
	0 TPP unif 0 9e-1 hide bounded
	0 TP0 unif 0 9e-1 hide bounded
	0 TP1 unif 0 9e-1 hide bounded
	1 TD2 unif 1710 2239 output
	1 TD3 unif 3636 4877 output
	[RULES]
	[COMPLEX PARAMETERS]
	0 RES1 = ANCSIZE/NBALT hide
	1 TD1 = TD3*TP1 output
	1 TDL = TD1 %min% TD2 hide
	1 TD0 = TDL*TP0 output
	1 TDM = TDL-TD0 hide
	1 TDN = TDM*TPX output
	1 TDY = TDN+TD0 output
	1 TDQ = TD0*TPP output
Data 57	Demographic Model SCi: Model Specification (TPL File)
	//Parameters for the coalescence simulation program : simcoal.exe
	5
	//Population effective sizes (number of genes)
	NCONL
	NCONS
	NRHON
	NRHIN
	NBALT
	//Samples sizes and samples age
	12
	12
	8
	6
	8
	//Growth rates: negative growth implies population expansion
	0
	0
	0
	0
	0
	//Number of migration matrices : 0 implies no migration between demes
	2
	//Migration matrix 0
	0 MIG01 0 0 0
	MIG10 0 0 0 0
	0 0 0 0 0
	0 0 0 0 0
	0 0 0 0 0
	//Migration matrix 1
	0 0 0 0 0
	0 0 0 0 0
	0 0 0 0 0
	0 0 0 0 0
	0 0 0 0 0
	//historical event: time, source, sink, migrants, new deme size, new growth rate, migration matrix index
	5 historical event
	100 0 0 1 1 0 1
	TD0 1 3 1 1 0 1
	TD1 0 4 1 1 0 1
	TD2 3 2 1 1 0 1
	TD3 2 4 1 RES1 0 1
	//Number of independent loci [chromosome]
	1 0
	//Per chromosome: Number of contiguous linkage Block: a block is a set of contiguous loci
	1
	//per Block:data type, number of loci, per generation recombination and mutation rates and optional parameters
	FREQ 1 0 1.7e-8 OUTEXP
Data 58	Demographic Model SCi: Parameter Search Ranges (EST File)
	// Priors and rules file
	// *********************
	[PARAMETERS]
	//#isInt? #name #dist.#min #max
	//all Ns are in number of haploid individuals
	1 NCONL unif 5e2 1e4 output
	1 NCONS unif 5e2 1e4 output
	1 NRHON unif 4233 5801 output bounded
	1 NRHIN unif 1074 1484 output bounded
	1 NBALT unif 6212 8247 output bounded
	1 ANCSIZE unif 75110 80489 output bounded
	0 MIG10 logunif 1e-5 1e-1 output bounded
	0 MIG01 logunif 1e-5 1e-1 output bounded
	0 TP0 unif 0 9e-1 hide bounded
	0 TP1 unif 0 9e-1 hide bounded
	1 TD2 unif 1710 2239 output
	1 TD3 unif 3636 4877 output
	[RULES]
	[COMPLEX PARAMETERS]
	0 RES1 = ANCSIZE/NBALT hide
	1 TPP = TD3-100 hide
	1 TI1 = TPP*TP1 hide
	1 TD1 = TI1+100 output
	1 TPQ = TD2-100 hide
	1 TI0 = TQP*TP0 hide
	1 TD0 = TI0+100 output
Data 59	Demographic Model SCo: Model Specification (TPL File)
	//Parameters for the coalescence simulation program : simcoal.exe
	5
	//Population effective sizes (number of genes)
	NCONL
	NCONS
	NRHON
	NRHIN
	NBALT
	//Samples sizes and samples age
	12
	12
	8
	6
	8
	//Growth rates: negative growth implies population expansion
	0
	0
	0
	0
	0
	//Number of migration matrices : 0 implies no migration between demes
	2
	//Migration matrix 0
	0 MIG01 0 0 0
	MIG10 0 0 0 0
	0 0 0 0 0
	0 0 0 0 0
	0 0 0 0 0
	//Migration matrix 1
	0 0 0 0 0
	0 0 0 0 0
	0 0 0 0 0
	0 0 0 0 0
	0 0 0 0 0
	//historical event: time, source, sink, migrants, new deme size, new growth rate, migration matrix index
	5 historical event
	100 0 0 1 1 0 1
	TD0 1 2 1 1 0 1
	TD1 0 4 1 1 0 1
	TD2 3 2 1 1 0 1
	TD3 2 4 1 RES1 0 1
	//Number of independent loci [chromosome]
	1 0
	//Per chromosome: Number of contiguous linkage Block: a block is a set of contiguous loci
	1
	//per Block:data type, number of loci, per generation recombination and mutation rates and optional parameters
	FREQ 1 0 1.7e-8 OUTEXP
Data 60	Demographic Model SCo: Parameter Search Ranges (EST File)
	// Priors and rules file
	// *********************
	[PARAMETERS]
	//#isInt? #name #dist.#min #max
	//all Ns are in number of haploid individuals
	1 NCONL unif 5e2 1e4 output
	1 NCONS unif 5e2 1e4 output
	1 NRHON unif 4233 5801 output bounded
	1 NRHIN unif 1074 1484 output bounded
	1 NBALT unif 6212 8247 output bounded
	1 ANCSIZE unif 75110 80489 output bounded
	0 MIG10 logunif 1e-5 1e-1 output bounded
	0 MIG01 logunif 1e-5 1e-1 output bounded
	0 TP0 unif 0 9e-1 hide bounded
	0 TP1 unif 0 9e-1 hide bounded
	1 TD2 unif 1710 2239 output
	1 TD3 unif 3636 4877 output
	[RULES]
	[COMPLEX PARAMETERS]
	0 RES1 = ANCSIZE/NBALT hide
	1 TPP = TD3-100 hide
	1 TI1 = TPP*TP1 hide
	1 TD1 = TI1+100 output
	1 TPQ = TD2-100 hide
	1 TI0 = TQP*TP0 hide
	1 TD0 = TI0+100 output
Data 61	Demographic Model PD: Model Specification (TPL File) ghost outgroups constrained
	//Parameters for the coalescence simulation program : simcoal.exe
	5
	//Population effective sizes (number of genes)
	NCONL
	NCONS
	NRHON
	NRHIN
	NBALT
	//Samples sizes and samples age
	12
	12
	0
	0
	0
	//Growth rates: negative growth implies population expansion
	0
	0
	0
	0
	0
	//Number of migration matrices : 0 implies no migration between demes
	2
	//Migration matrix 0
	0 MIG01 0 0 0
	MIG10 0 0 0 0
	0 0 0 0 0
	0 0 0 0 0
	0 0 0 0 0
	//Migration matrix 1
	0 0 0 0 0
	0 0 0 0 0
	0 0 0 0 0
	0 0 0 0 0
	0 0 0 0 0
	//historical event: time, source, sink, migrants, new deme size, new growth rate, migration matrix index
	4 historical event
	TD0 0 1 1 1 0 1
	TD1 1 4 1 1 0 1
	TD2 3 2 1 1 0 1
	TD3 2 4 1 RES1 0 1
	//Number of independent loci [chromosome]
	1 0
	//Per chromosome: Number of contiguous linkage Block: a block is a set of contiguous loci
	1
	//per Block:data type, number of loci, per generation recombination and mutation rates and optional parameters
	FREQ 1 0 1.7e-8 OUTEXP
Data 62	Demographic Model PD: Parameter Search Ranges (EST File) ghost outgroups constrained
	// Priors and rules file
	// *********************
	[PARAMETERS]
	//#isInt? #name #dist.#min #max
	//all Ns are in number of haploid individuals
	1 NCONL unif 5e2 1e4 output
	1 NCONS unif 5e2 1e4 output
	1 NRHON unif 4233 5801 output bounded
	1 NRHIN unif 1074 1484 output bounded
	1 NBALT unif 6212 8247 output bounded
	1 ANCSIZE unif 75110 80489 output bounded
	0 MIG10 logunif 1e-5 1e-1 output bounded
	0 MIG01 logunif 1e-5 1e-1 output bounded
	0 TP0 unif 0 9e-1 hide bounded
	0 TP1 unif 0 9e-1 hide bounded
	1 TD2 unif 1710 2239 output
	1 TD3 unif 3636 4877 output
	[RULES]
	[COMPLEX PARAMETERS]
	0 RES1 = ANCSIZE/NBALT hide
	1 TD1 = TD3*TP1 output
	1 TD0 = TD1*TP0 output
Data 63	Demographic Model EVa: Model Specification (TPL File) ghost outgroups constrained
	//Parameters for the coalescence simulation program : simcoal.exe
	5
	//Population effective sizes (number of genes)
	NCONL
	NCONS
	NRHON
	NRHIN
	NBALT
	//Samples sizes and samples age
	12
	12
	0
	0
	0
	//Growth rates: negative growth implies population expansion
	0
	0
	0
	0
	0
	//Number of migration matrices : 0 implies no migration between demes
	3
	//Migration matrix 0
	0 MIG01A 0 0 0
	MIG10A 0 0 0 0
	0 0 0 0 0
	0 0 0 0 0
	0 0 0 0 0
	//Migration matrix 1
	0 MIG01B 0 0 0
[truncated: 1,985 more rows]

## Sheet: Table 1, S1
Table 1, S1
Data 1	Multi-Dimensional Site-Frequency Spectrum of Populations FRS4, AGS1, PLS1, based on SbfI RAD-SNPs (*MSFS.obs file)
	1 observations. No. of demes and samples are on next line
	3	8	6	8
	1450273	916	651	543	431	365	293	258	407	104	14	9	6	5	6	5	7	18	29	7	3	5	6	6	1	3	12	48	13	6	2	9	4	2	4	9.5	51	4	6	3	5	3	7	1.5	0	49	7	6	4
Data 2	Two-Dimensional Site-Frequency Spectra of Populations L1, FRS4, AGS1, PLS1, based on SbfI RAD-SNPs (*_jointMAFpop*_*.obs files)
	1 observations
		d0_0	d0_1	d0_2	d0_3	d0_4	d0_5	d0_6	d0_7	d0_8	d0_9	d0_10	d0_11	d0_12
	d1_0	1600823	732	646	590	574	482	447	356	313	249	176.5	140.5	118.5
	d1_1	553	106	70	55	42	44	59	34	28.5	33.5	12	9	11
	d1_2	371	76	61	54	38.5	29	26	28	24.5	19.5	11	14	5
	d1_3	324	78	56.5	36.5	53	34	41.5	25	16	8	10	6.5	6.5
	d1_4	254	62	51	39	40.5	32.5	21	11.5	12.5	11	5	7	3
	d1_5	236.5	57.5	38	34	32	39	10.5	7	9	5.5	8.5	1	0
	d1_6	189	52	41	31.5	23.5	13	16	8	7.5	5	0	0	0
	d1_7	156	55	42	27.5	18.5	10	7	5	2	1	1	0	0
	d1_8	317.5	159.5	85.5	42	24	14	14	9	1	0	0	0	0
	1 observations
		d0_0	d0_1	d0_2	d0_3	d0_4	d0_5	d0_6	d0_7	d0_8	d0_9	d0_10	d0_11	d0_12
	d2_0	1601987	810.5	744.5	687	689	591.5	538	407	360	302.5	205	173	135.5
	d2_1	159.5	46	28.5	29.5	18	11.5	25.5	20	9.5	5	1.5	0	5
	d2_2	113	33	30	20.5	22	8.5	8.5	7.5	10.5	4	2.5	3.5	1
	d2_3	111	42	19	26	20	14.5	13	7.5	6	7	1	0	2
	d2_4	70	21.5	19.5	17	18.5	6.5	7.5	6.5	6	0.5	4	0	0
	d2_5	111	42	19.5	15	14.5	5	6.5	6.5	2	0.5	1.5	0	0.5
	d2_6	672.5	383	230	114.5	64	60	43	28.5	20	13	8.5	1.5	0
	1 observations
		d1_0	d1_1	d1_2	d1_3	d1_4	d1_5	d1_6	d1_7	d1_8
	d2_0	1.60481e+06	767	499	393	297.5	290	194	158.5	218
	d2_1	170.5	29.5	21	31	28.5	20	13.5	11.5	34
	d2_2	66	36.5	33.5	38.5	28.5	11.5	21.5	8.5	20
	d2_3	90.5	32.5	27	22.5	30	13.5	18	6.5	28.5
	d2_4	79	21.5	12.5	16.5	11.5	6.5	9.5	7.5	13
	d2_5	87	23.5	14.5	17	17.5	12	15	13.5	24.5
	d2_6	341	146.5	150	177	136.5	125	115	119	328.5
	1 observations
		d0_0	d0_1	d0_2	d0_3	d0_4	d0_5	d0_6	d0_7	d0_8	d0_9	d0_10	d0_11	d0_12
	d3_0	1600592	797	554	434.5	396	268.5	264	159	130.5	119	77	62	54
	d3_1	741	142	135	101	104.5	79.5	76	61.5	63	38	34	26	23
	d3_2	539	109	90.5	77.5	78	79	66.5	54	45	39.5	23	22.5	25
	d3_3	409	94	83	67	68	51	52	47	25.5	31.5	23.5	20.5	19
	d3_4	310	67	51	54.5	62.5	64	40	41	29.5	23.5	26	21	16
	d3_5	235	58.5	50.5	62.5	43.5	44	46	26	31	30	11	15	7
	d3_6	164	26.5	49	30.5	42	47	28.5	28	22	16.5	20.5	11	0
	d3_7	138	37	35	40	21	21.5	28	26.5	20.5	15	9	0	0
	d3_8	96	47	43	42	30.5	43	41	40.5	47	19.5	0	0	0
	1 observations
		d1_0	d1_1	d1_2	d1_3	d1_4	d1_5	d1_6	d1_7	d1_8
	d3_0	1601017	648	403	406	307	269.5	217.5	205	434.5
	d3_1	1158.5	91	54.5	61.5	46.5	44.5	41	38.5	88.5
	d3_2	845.5	67.5	71.5	48.5	53.5	26	42	28.5	65.5
	d3_3	667.5	49.5	55.5	58.5	45	35	26.5	26	27.5
	d3_4	566	51	50	30	31	32	17	7	22
	d3_5	461.5	46	44.5	27	21	23.5	16.5	7.5	12.5
	d3_6	333.5	29.5	26	25	18.5	21.5	15.5	9.5	6.5
	d3_7	283.5	26.5	23	23.5	11.5	10.5	4.5	2	6.5
	d3_8	314.5	48	29.5	15.5	16	16	6	1	3
	1 observations
		d2_0	d2_1	d2_2	d2_3	d2_4	d2_5	d2_6
	d3_0	1602153	183.5	127	142	111	139.5	1051.5
	d3_1	1304.5	39	26.5	37	12.5	30.5	174.5
	d3_2	998	31	31	18	17.5	8.5	144.5
	d3_3	799	28	19.5	17.5	5	14.5	107.5
	d3_4	672	16	18.5	19	8.5	9	63
	d3_5	562.5	23.5	13	8.5	8.5	9	35
	d3_6	415.5	7.5	10.5	10	7	4	31
	d3_7	336.5	9.5	9.5	7	4.5	5	19.5
	d3_8	389.5	21.5	9	10	3	4.5	12
Data 3	Two-Dimensional Site-Frequency Spectra of Populations S2, FRS4, AGS1, PLS1, based on SbfI RAD-SNPs (*_jointMAFpop*_*.obs files)
	1 observations
		d0_0	d0_1	d0_2	d0_3	d0_4	d0_5	d0_6	d0_7	d0_8	d0_9	d0_10	d0_11	d0_12
	d1_0	1589843	683	608	552	532	497	456	326.5	310.5	219	154.5	136.5	131.5
	d1_1	564	70	64.5	54.5	44	61.5	45.5	39.5	29	20	20	14.5	12.5
	d1_2	393	60	63.5	61	64.5	44	43.5	27.5	24	14.5	10.5	9.5	10
	d1_3	297.5	48	45.5	45.5	34.5	36	42	23.5	14.5	6.5	4.5	4.5	6
	d1_4	295	49	52.5	44.5	47	36	23	18	9	15.5	7.5	2	3
	d1_5	210	44.5	34.5	46.5	37.5	25.5	21	12	5.5	5.5	3.5	3	0.5
	d1_6	191	38.5	34.5	26.5	25	14.5	9.5	12	5.5	3	1.5	0	0
	d1_7	158.5	34.5	31	31	16	10.5	9.5	5.5	2	2.5	0.5	0	0
	d1_8	328.5	113.5	86.5	53	19.5	15.5	14	6	4	0	0	0	0
	1 observations
		d0_0	d0_1	d0_2	d0_3	d0_4	d0_5	d0_6	d0_7	d0_8	d0_9	d0_10	d0_11	d0_12
	d2_0	1591021	778.5	730.5	674	618.5	591	545.5	400.5	346	251	186	158	158.5
	d2_1	158	30	25	20.5	25.5	29	16	16.5	21	7.5	4	3	3
	d2_2	112.5	36	24	21.5	19	8	13	8.5	2	1	5	3.5	0.5
	d2_3	115	43	25	17	18	20	15	8	4	6	0	1	1
	d2_4	69.5	21.5	14	16	20	10.5	14	4	5	2.5	1	1	0.5
	d2_5	113	17	25	18.5	19	12.5	7	2	3.5	3.5	2	1	0
	d2_6	691.5	215	177	147	100	69.5	53.5	31	22.5	15	4.5	2.5	0
	1 observations
		d1_0	d1_1	d1_2	d1_3	d1_4	d1_5	d1_6	d1_7	d1_8
	d2_0	1593624	760.5	521.5	343	369.5	257	185.5	159	239
	d2_1	167	36	28	31	25.5	13.5	14.5	15.5	28
	d2_2	61.5	39	31.5	37	21.5	17	14	10.5	22.5
	d2_3	92.5	26	34.5	20	24	19	17.5	10	29.5
	d2_4	78.5	17.5	21	11	13.5	10	9.5	4	14.5
	d2_5	86	21.5	20.5	21.5	15.5	10	14	11	24
	d2_6	340	139	168.5	145	132.5	123	106.5	91.5	283
	1 observations
		d0_0	d0_1	d0_2	d0_3	d0_4	d0_5	d0_6	d0_7	d0_8	d0_9	d0_10	d0_11	d0_12
	d3_0	1589481	638	528	444.5	375.5	309	254.5	166	127	73.5	69.5	56.5	66
	d3_1	802	103	134	95.5	84.5	73.5	77.5	51.5	50.5	49.5	37	31.5	22
	d3_2	543	98.5	69	88	70.5	76	86.5	53.5	44.5	29	22.5	23.5	27
	d3_3	418	88.5	62.5	74.5	56	59.5	54.5	42.5	41.5	30	23.5	15	14.5
	d3_4	340	48.5	65.5	55	59	57	44	35	25	14	15.5	14.5	23
	d3_5	255.5	55	42.5	46	55.5	47.5	38.5	21.5	25	24.5	15.5	23.5	11
	d3_6	175	32.5	48.5	29	43.5	39.5	31.5	28	19.5	27	13	5.5	0
	d3_7	145	41.5	24	31.5	26.5	28.5	25.5	21.5	20.5	18.5	6	0	0
	d3_8	121	35.5	46.5	50.5	49	50	51.5	51	50.5	20.5	0	0	0
	1 observations
		d1_0	d1_1	d1_2	d1_3	d1_4	d1_5	d1_6	d1_7	d1_8
	d3_0	1.58981e+06	615.5	453	323.5	349	241.5	207.5	186.5	402
	d3_1	1148.5	71	78	52.5	52	50	46.5	30.5	83
	d3_2	842	72	63	64.5	41	33	29	23	64
	d3_3	657	59	59.5	44	45.5	33	28	22	32.5
	d3_4	564	50	38	31.5	36	28.5	15	10	23
	d3_5	454.5	45	47	28	28.5	15	14.5	14	15
	d3_6	335	28	32	23	25	24.5	9	8	8
	d3_7	280	29.5	24.5	19	8	13.5	3	5	6.5
	d3_8	358	69.5	30.5	22.5	17	10.5	9	2.5	6.5
	1 observations
		d2_0	d2_1	d2_2	d2_3	d2_4	d2_5	d2_6
	d3_0	1590912	184.5	124	146.5	108	134.5	979.5
	d3_1	1297.5	41	25	41	12.5	31.5	163.5
	d3_2	991.5	29.5	28.5	17	17.5	10	137.5
	d3_3	797.5	28	19.5	18	8.5	14	95
	d3_4	660	13	17	20	9	12	65
	d3_5	570	24	9.5	7	8.5	9	33.5
	d3_6	424.5	6	10.5	10	7.5	3.5	30.5
	d3_7	338.5	11.5	9.5	4	6	5	14.5
	d3_8	467.5	21.5	11	9.5	2	4.5	10
Data 4	Two-Dimensional Site-Frequency Spectra of Populations NID, FRS4, AGS1, PLS1, based on SbfI RAD-SNPs (*_jointMAFpop*_*.obs files)
	1 observations
		d0_0	d0_1	d0_2	d0_3	d0_4	d0_5	d0_6	d0_7	d0_8	d0_9	d0_10	d0_11	d0_12
	d1_0	958803	1254	499	321	346	268	222	211	155	130	75.5	39	32
	d1_1	217	30	44.5	38.5	35	34	38	27	18.5	10	6.5	9	4.5
	d1_2	163	25	42.5	34	36.5	33.5	32	24	13.5	7	4	5.5	0
	d1_3	118	26	35.5	32	36	32	23.5	22	6	2	3.5	2	0.5
	d1_4	108.5	28	33	34	30.5	27.5	9	13.5	10.5	8	0	2	1.5
	d1_5	91.5	22	31.5	22	25	18	14.5	4	6	1	0.5	0	0
	d1_6	82	18.5	24	18	13.5	13	4	4.5	3.5	0	1.5	0	0
	d1_7	63.5	15	29.5	11	12.5	10	5	0	2	0.5	0.5	0	0
	d1_8	85	51	46.5	26	21	12	8	5	1	0	0	0	0
	1 observations
		d0_0	d0_1	d0_2	d0_3	d0_4	d0_5	d0_6	d0_7	d0_8	d0_9	d0_10	d0_11	d0_12
	d2_0	959330	1285	608	383	430	339	277	247	175	134	77.5	50.5	36
	d2_1	65.5	17	5	13	13.5	10.5	16	9	7	3	5.5	1	1
	d2_2	37	12.5	13.5	14	14.5	10	11.5	7	5.5	2.5	2.5	1.5	0
	d2_3	43	17	15	28	4.5	12.5	8	2.5	6.5	4	1	2	1
	d2_4	32	5.5	19.5	7.5	9.5	13	9.5	8	5.5	6	2.5	0.5	0
	d2_5	43	27	13.5	8	15	8	4	1.5	2.5	2	1	1	0.5
	d2_6	181	105.5	111.5	83	69	55	30	36	14	7	2	1	0
	1 observations
		d1_0	d1_1	d1_2	d1_3	d1_4	d1_5	d1_6	d1_7	d1_8
	d2_0	961880	362.5	287.5	207	178.5	138.5	113	94.5	110.5
	d2_1	75	20	16	12	9	10	5.5	6.5	13
	d2_2	37	19.5	12	16.5	18	8.5	5	6	9.5
	d2_3	45.5	19.5	11.5	22.5	10	12.5	11.5	4.5	7.5
	d2_4	54.5	16	12	10.5	4	7.5	4	2.5	8
	d2_5	55	9.5	8.5	8	13	5	8	6	14
	d2_6	208.5	65.5	73	62.5	73.5	54	35.5	29.5	93
	1 observations
		d0_0	d0_1	d0_2	d0_3	d0_4	d0_5	d0_6	d0_7	d0_8	d0_9	d0_10	d0_11	d0_12
	d3_0	958239	1218	438	275.5	247.5	185.5	156	94	74	40.5	29.5	19	19.5
	d3_1	422	49	76.5	51.5	54.5	48.5	40.5	37.5	21	17.5	11	7	6.5
	d3_2	271	37.5	61	37	53.5	46.5	31.5	31.5	22	26	12.5	11	3.5
	d3_3	243.5	53	49.5	35	29.5	30.5	23.5	30.5	14.5	14.5	10.5	12	3
	d3_4	186.5	25	34.5	25	42.5	34.5	18	33.5	14.5	10	9.5	3	4.5
	d3_5	125	36	20.5	30.5	29.5	18.5	17.5	15.5	14.5	20	5.5	4	1.5
	d3_6	81.5	15	43.5	24	27	23.5	20.5	15.5	17.5	11	9	1.5	0
	d3_7	89.5	13	26	23.5	18	16.5	9.5	13.5	9.5	6.5	4.5	0	0
	d3_8	73.5	23	36.5	34.5	54	44	39	39.5	28.5	12.5	0	0	0
	1 observations
		d1_0	d1_1	d1_2	d1_3	d1_4	d1_5	d1_6	d1_7	d1_8
	d3_0	959732	280	216	183.5	159.5	130.5	94	79.5	160.5
	d3_1	630	37	28.5	27.5	27.5	26.5	21.5	12	32.5
	d3_2	446.5	36	41	27	21	15	19	18.5	20.5
	d3_3	376.5	31.5	21.5	31	31.5	20.5	15	10	12
	d3_4	315.5	25	28	11.5	18	14.5	12	5	11.5
	d3_5	235	28	17	11.5	10.5	13	6.5	6.5	10.5
	d3_6	200.5	13.5	22	16	14	5	7	9	2.5
	d3_7	165.5	19	11.5	13.5	8.5	3.5	2.5	5	1
	d3_8	253.5	42.5	35	17.5	15.5	7.5	5	4	4.5
	1 observations
		d2_0	d2_1	d2_2	d2_3	d2_4	d2_5	d2_6
	d3_0	960204	83.5	69	76	71	66.5	466.5
	d3_1	701	20	9.5	22.5	6.5	19.5	64
	d3_2	529	12	12	8	13.5	8.5	61.5
	d3_3	462	14	10	8	6	6.5	43
	d3_4	379.5	6.5	6.5	9	7.5	7.5	24.5
	d3_5	292	12.5	4	7	3	9	11
	d3_6	255.5	0.5	7.5	6	4	1	15
	d3_7	205	4.5	4.5	2.5	4.5	5	4
	d3_8	344.5	13.5	9	6	3	3.5	5.5
Data 5	Two-Dimensional Site-Frequency Spectra of Populations S1, L1, FRS4, AGS1, PLS1, based on SbfI RAD-SNPs (*_jointMAFpop*_*.obs files)
	1 observations
		d0_0	d0_1	d0_2	d0_3	d0_4	d0_5	d0_6	d0_7	d0_8	d0_9	d0_10	d0_11	d0_12
	d1_0	1604846	608.5	285.5	145	79.5	41	22	13.5	9	0	0	0	0
	d1_1	368.5	279	185	142	108.5	66.5	38	22	16	6	1	4	0
	d1_2	184.5	203.5	179	154.5	143.5	86.5	61	27.5	18.5	8	5	1	2
	d1_3	113	123	159	157.5	144	112	81	40.5	23.5	19	7	9	1
	d1_4	89.5	99.5	111	124	135	127	82	58.5	36	40	7	9	2
	d1_5	45.5	72.5	100	103.5	97.5	106.5	89.5	59	51.5	29.5	15.5	8.5	4
	d1_6	17	46.5	57	72.5	74	72	86	70	61	32.5	25	9.5	5
	d1_7	18	20.5	35.5	44.5	50.5	66	53.5	56.5	38.5	25.5	19	5.5	5.5
	d1_8	8	11	15	20	27	49.5	51	40	40	29	16	7.5	9.5
	d1_9	1	0	4	9	19.5	25.5	42	28	34	16.5	17	9	3
	d1_10	0	2	3	3	8.5	16.5	21	19.5	17.5	24.5	12	9.5	9.5
	d1_11	0	0	1	2	2	3	9	11.5	11.5	12	18	7	2.5
	d1_12	0	1	1	1	0	2.5	2	5	6.5	6	13.5	7.5	0
	1 observations
		d0_0	d0_1	d0_2	d0_3	d0_4	d0_5	d0_6	d0_7	d0_8	d0_9	d0_10	d0_11	d0_12
	d2_0	1603202	733	628	593.5	571	502	446.5	327	264	194	129.5	65	37.5
	d2_1	557	101	61	59	41	38	38	36.5	32.5	18	12.5	6	3
	d2_2	376	68	63.5	46.5	49	44	37.5	25.5	19	8.5	4.5	4.5	2
	d2_3	303	92	49	43.5	39	40	27.5	24	17	7	6	7.5	1.5
	d2_4	267	73	59	39.5	34	31.5	27	10.5	8	9.5	1	2	0
	d2_5	239.5	58.5	37	36	37	29	18.5	11	6	2.5	2	2	0
	d2_6	163	65.5	40.5	40.5	31	30.5	13.5	9	8	4.5	0.5	0	0
	d2_7	165	55	56.5	31	20.5	13.5	9	2	3	4	0	0	0
	d2_8	418.5	221	141.5	89	67	46	20.5	6	6	0.5	0	0	0
	1 observations
		d1_0	d1_1	d1_2	d1_3	d1_4	d1_5	d1_6	d1_7	d1_8	d1_9	d1_10	d1_11	d1_12
	d2_0	1603461	683	589	588.5	566	474.5	399	296	240	158	126	70	42
	d2_1	575	77	53	52	55	51.5	55.5	33	24.5	17.5	5.5	3.5	0.5
	d2_2	383.5	56	52.5	52	50	49.5	45	24.5	13	10	5.5	4	3
	d2_3	320	50	60	53.5	55	34.5	31	20	13	15	4	1	0
	d2_4	286	56	41	49	39	36.5	23	14.5	9	4	3	1	0
	d2_5	241	54	41	38	31	31	15	20.5	7	0.5	0	0	0
	d2_6	183	41	43.5	43	31	30.5	21	5.5	4	2	1.5	0	0.5
	d2_7	165.5	50.5	48.5	34.5	20.5	11	10.5	13.5	4	0	1	0	0
	d2_8	435	169	146	79	73	64	28	11.5	9	1.5	0	0	0
	1 observations
		d0_0	d0_1	d0_2	d0_3	d0_4	d0_5	d0_6	d0_7	d0_8	d0_9	d0_10	d0_11	d0_12
	d3_0	1604327	814	740	682.5	687.5	621	527	389.5	317.5	228	151	83	43
	d3_1	165	31.5	42	26.5	13	19	18.5	11	6.5	6.5	1.5	1.5	1
	d3_2	112	38	24	22	22	10.5	8.5	5.5	5.5	2	2	1	0
	d3_3	113	44	20.5	16	22.5	20	12	6	10.5	7	0.5	0	0
	d3_4	70	24	21	24	16.5	8.5	9.5	5.5	2	0	0	0	0
	d3_5	117	40.5	23.5	18.5	8.5	13	6.5	9	4	0.5	0	0.5	0
	d3_6	787	475	265	189	119.5	82.5	56	25	17.5	4.5	1	1	0
	1 observations
		d1_0	d1_1	d1_2	d1_3	d1_4	d1_5	d1_6	d1_7	d1_8	d1_9	d1_10	d1_11	d1_12
	d3_0	1604633	777	693.5	712	659.5	589.5	492.5	355	257.5	186.5	133.5	76.5	45
	d3_1	164	26	27	21.5	23	25	18	12.5	18	5	1.5	1	1
	d3_2	114	41	22.5	25.5	14	10	9.5	5.5	7	1	2	1	0
	d3_3	116	48	18.5	18	20.5	14.5	18	9.5	6.5	2	0.5	0	0
	d3_4	74	20	19	11	26	11.5	9.5	3	3	3.5	0.5	0	0
	d3_5	124	20	25.5	24	16	9.5	9	6	3	2.5	1	1	0
	d3_6	825	304.5	268.5	177.5	161.5	123	71.5	47.5	28.5	8	7.5	0	0
	1 observations
		d2_0	d2_1	d2_2	d2_3	d2_4	d2_5	d2_6	d2_7	d2_8
	d3_0	1.60689e+06	720	469.5	369	322.5	252.5	187	159	245
	d3_1	156	36	26.5	20.5	24	18	16	12.5	34
	d3_2	63	31	37.5	40	18.5	17.5	9.5	12	24
	d3_3	90.5	30	23.5	23.5	28	15.5	14.5	15	31.5
	d3_4	79	17	8.5	18.5	14.5	5	13.5	8	17
	d3_5	86	21.5	15	23	17	15.5	14.5	16	33
	d3_6	332	148	168	162.5	137.5	155	151.5	137	631.5
	1 observations
		d0_0	d0_1	d0_2	d0_3	d0_4	d0_5	d0_6	d0_7	d0_8	d0_9	d0_10	d0_11	d0_12
	d4_0	1.60295e+06	812	525	437.5	392.5	325	251.5	164	117.5	98	65	45	20
	d4_1	757	133.5	141	102	96.5	88.5	84.5	55.5	58.5	45.5	26	12	8
	d4_2	535	111.5	99	102.5	81.5	69.5	64.5	44	50.5	26.5	24.5	11	5
	d4_3	418.5	93	92.5	89	70.5	66.5	47	41.5	32.5	18.5	11.5	7	4
	d4_4	330	77	73.5	66	54.5	52	60	33	21.5	24	9.5	4	1
	d4_5	247	66	70.5	65.5	53.5	47.5	33	30.5	24.5	17	6.5	3	1.5
	d4_6	180	56	51.5	36.5	48.5	50	27.5	29.5	18.5	5.5	10	2.5	1
	d4_7	150	46	34	38.5	38.5	39.5	29.5	19.5	8.5	4	2	0.5	1
	d4_8	122	72	49	41	53.5	36	40.5	34	31.5	9.5	1	2	2.5
	1 observations
		d1_0	d1_1	d1_2	d1_3	d1_4	d1_5	d1_6	d1_7	d1_8	d1_9	d1_10	d1_11	d1_12
	d4_0	1603066	639	524	457	429	349.5	232	166	114	82.5	69.5	37.5	38.5
	d4_1	805	118	121	109	92.5	84	86.5	50.5	52.5	31.5	35	20	3
	d4_2	556	95	85	105	91	78	72.5	54	36.5	23	15	13	1
	d4_3	442	89	96.5	74.5	64.5	64	54	45	27	21.5	8.5	2	3.5
	d4_4	372	65	62	72.5	59.5	54	45	30	23.5	13.5	5	4	0
	d4_5	274.5	76	51.5	55.5	49	44	41	28	25.5	10.5	7.5	3	0
	d4_6	205	46	47	37	48.5	38	39.5	26	15	12	3	0	0
	d4_7	170	54	38	36.5	37.5	22.5	13.5	16	13.5	7	3	0	0
	d4_8	159.5	54.5	49.5	42.5	49	49	44	23.5	16	7	0	0	0
	1 observations
		d2_0	d2_1	d2_2	d2_3	d2_4	d2_5	d2_6	d2_7	d2_8
	d4_0	1.60333e+06	628.5	423	362	315	258	200	197.5	491
	d4_1	1141.5	78	51	57	44	42	46.5	38	110.5
	d4_2	812	57.5	64	51	39	34	38	28	101.5
	d4_3	627	54.5	49.5	51	37.5	32	36.5	31	73
	d4_4	519	49.5	35	35	35	26	16	20.5	70
	d4_5	417	38	39.5	28	30.5	20	25.5	14.5	53
	d4_6	314.5	16	26	30	22	34	16	16.5	42
	d4_7	259.5	25	24.5	23	18	14	8	5	34.5
	d4_8	273	56.5	36	20	21	19	20	8.5	40.5
	1 observations
		d3_0	d3_1	d3_2	d3_3	d3_4	d3_5	d3_6
	d4_0	1604432	178	124	141.5	105.5	141	1082.5
	d4_1	1266.5	39	22.5	38	11	31	200.5
	d4_2	947	27	25.5	17	16.5	9.5	182.5
	d4_3	756.5	26	18.5	18	7.5	15	150.5
	d4_4	616	14	16	20	10	11	119
	d4_5	517.5	24	10.5	7	8.5	11	87.5
	d4_6	388.5	6.5	11.5	10	10.5	7	83
	d4_7	314.5	10	11	7	8.5	6	54.5
	d4_8	372.5	19	13.5	13.5	3	10	63
Data 6	Two-Dimensional Site-Frequency Spectra of Populations NID, L1, FRS4, AGS1, PLS1, based on SbfI RAD-SNPs (*_jointMAFpop*_*.obs files)
	1 observations
		d0_0	d0_1	d0_2	d0_3	d0_4	d0_5	d0_6	d0_7	d0_8	d0_9	d0_10	d0_11	d0_12
	d1_0	971205	238.5	162	107	70	43	31.5	25	14	6	2	1	1
	d1_1	1086.5	100	94.5	64	57.5	42.5	22	22	8	6	4	2	2
	d1_2	279	91	107.5	101	67	64.5	43.5	36	23	11	11	8	5
	d1_3	147.5	78.5	80	69	54.5	52	49	29	22.5	9	7	1	1
	d1_4	132	74	65.5	50.5	47	59	40	39.5	33	17.5	16	14	3.5
	d1_5	63	58	37	57.5	57	32.5	30.5	35.5	28.5	20.5	13	7.5	5
	d1_6	58	45.5	37.5	40.5	34.5	37.5	28	27.5	23.5	18.5	12.5	4.5	8
	d1_7	31	19.5	26	24.5	24.5	29.5	31.5	29.5	20	20.5	13	13	3
	d1_8	16.5	13	4	14.5	13	19.5	22	19	14	13.5	16.5	10	8
	d1_9	10	8	6	3	10.5	11	8	10	15.5	6	7	9.5	4.5
	d1_10	2	0	3	2	5	8	4.5	4.5	5	7	5.5	6	0
	d1_11	1	0	0	3	1	2	5	5.5	5.5	3	2.5	3	0.5
	d1_12	16	0	1	0	1	0	2.5	1	1	0	0	0.5	0
	1 observations
		d0_0	d0_1	d0_2	d0_3	d0_4	d0_5	d0_6	d0_7	d0_8	d0_9	d0_10	d0_11	d0_12
	d2_0	971800	367.5	380	340	289	277	199	216	165.5	115.5	86	62	35.5
	d2_1	261	56	30	21	20	24.5	29	12.5	15	8	10	2	4
	d2_2	181	30	37	32	26.5	19.5	15	18	9	4.5	6.5	8.5	1
	d2_3	161.5	38.5	22.5	32	20.5	15.5	17	13.5	7.5	3.5	3	1.5	0.5
	d2_4	129	40	27	19	15.5	17.5	21	6.5	3.5	2	1	2	0
	d2_5	125.5	28.5	25	19.5	19.5	15.5	13	7.5	4.5	4	1.5	2.5	0.5
	d2_6	83	27.5	19.5	15.5	11	9	13	1.5	4.5	0	0	1	0
	d2_7	92	28	22	20	15	6.5	5	6.5	1	0	0	0	0
	d2_8	214.5	110	61	37.5	25.5	16	6	2	3	1	2	0.5	0
	1 observations
		d1_0	d1_1	d1_2	d1_3	d1_4	d1_5	d1_6	d1_7	d1_8	d1_9	d1_10	d1_11	d1_12
	d2_0	970959	1258	533	319	322	258.5	198.5	181.5	135	80	42.5	25.5	20.5
	d2_1	227	42	43.5	37.5	42	26	35	13.5	10	9.5	2	4	1
	d2_2	152	21	38	30	49	23	22	23.5	12.5	9.5	5.5	2.5	0
	d2_3	128.5	25	40	37.5	23.5	23	27.5	18	8.5	2.5	2	0	1
	d2_4	105	28	38	34.5	30	22.5	16	5.5	2	2.5	0	0	0
	d2_5	102	25	26	23.5	24.5	29	17.5	12	4.5	2.5	0	0	0.5
	d2_6	59	22.5	32.5	21.5	15.5	13.5	13	6	1	1	0	0	0
	d2_7	71	30	19	18.5	18	11.5	14	9	3	1.5	0.5	0	0
	d2_8	102.5	59.5	77.5	78	67	38.5	32.5	16.5	7	0	0	0	0
	1 observations
		d0_0	d0_1	d0_2	d0_3	d0_4	d0_5	d0_6	d0_7	d0_8	d0_9	d0_10	d0_11	d0_12
	d3_0	972305	405	439	409	349	331.5	246	251	189.5	130.5	104.5	76	41.5
	d3_1	71	24	12	7	10.5	10.5	12.5	7.5	5	1	0	1	0
	d3_2	62	11	16.5	8.5	9	5	6	3	1.5	0	3	1	0
	d3_3	63	24	7	11.5	6	11.5	11	3.5	4	1.5	0	0	0
	d3_4	47	18	16	11	9.5	5	6	3	3	2.5	1.5	0	0
	d3_5	61	24	17	5	8	3.5	6.5	4.5	3.5	1	0	1	0
	d3_6	438.5	220	116.5	84.5	50.5	34	30	11.5	7	2	1	1	0
	1 observations
		d1_0	d1_1	d1_2	d1_3	d1_4	d1_5	d1_6	d1_7	d1_8	d1_9	d1_10	d1_11	d1_12
	d3_0	971490	1313	623	390	401	306.5	241	203	132.5	82.5	44	29	22
	d3_1	63	18	11.5	8	16	10	11	3	10.5	6	4	1	0
	d3_2	36	11	18	12.5	14.5	9.5	11	6	6	1	1	0	0
	d3_3	44	23	14	20	13	8.5	6	9.5	2	2	0	1	0
	d3_4	28	10	19	11	14	7	12	11.5	5.5	2.5	2	0	0
	d3_5	48	22	21	13	7.5	10	5	2	4	2	0.5	0	0
	d3_6	197	114	141	145.5	125.5	94	90	50.5	23	13	1	1	1
	1 observations
		d2_0	d2_1	d2_2	d2_3	d2_4	d2_5	d2_6	d2_7	d2_8
	d3_0	973894	335	253.5	196	144.5	140	87.5	100.5	126.5
	d3_1	73.5	19	7.5	13	15	3.5	3	11	16.5
	d3_2	34	18	19	8	17	7	6.5	5.5	11.5
	d3_3	42	15	14.5	15.5	16	13.5	9.5	5	12
	d3_4	51.5	15.5	14.5	10	2	5	4	6	14
	d3_5	52.5	13	5	7.5	10	10	10.5	6	20.5
	d3_6	185.5	77.5	74.5	87	79.5	88	64.5	62	278
	1 observations
		d0_0	d0_1	d0_2	d0_3	d0_4	d0_5	d0_6	d0_7	d0_8	d0_9	d0_10	d0_11	d0_12
	d4_0	971529	414.5	305.5	248.5	192.5	169	134.5	98.5	70	37	41.5	32	14
	d4_1	411	66.5	83	58	45.5	48.5	37	33	31.5	24.5	14	16.5	6
	d4_2	300	49	51.5	43	46	32.5	29.5	32	32.5	21	12.5	11.5	5.5
	d4_3	252.5	63.5	44.5	38	34	34.5	23.5	18	13	17.5	8.5	2.5	8
	d4_4	188.5	39	37	40	34.5	22	19	25	13.5	8	10	6	4.5
	d4_5	127	34.5	28.5	32.5	28	22	18.5	19.5	14	13	3.5	2.5	0.5
	d4_6	89.5	18.5	25.5	31	24.5	32	19.5	18.5	8	4	6.5	5	0
	d4_7	82	18.5	15	24.5	16.5	13	18	15.5	8.5	2	5	0.5	0
	d4_8	68	22	33.5	21	21	27.5	18.5	24	22.5	11.5	8.5	3.5	3
	1 observations
		d1_0	d1_1	d1_2	d1_3	d1_4	d1_5	d1_6	d1_7	d1_8	d1_9	d1_10	d1_11	d1_12
	d4_0	970345	1215	479	288	272	211.5	173	113	87	48	21	16	18
	d4_1	431	50	80	66	62	48	52	33	19	16.5	11	3.5	3
	d4_2	285	45	57.5	47	61.5	38.5	41.5	33.5	24.5	18	8	5.5	1
	d4_3	254	51	47	50	38.5	29	23	30.5	18	7	6	4	0
	d4_4	195	34	45	31.5	39	36.5	21	30.5	10	4.5	0	0	0
	d4_5	129	48	27	32	26	26.5	20	14	12.5	6	1	2	0
	d4_6	87	21.5	52	26	32.5	17.5	18.5	14.5	5.5	5	2.5	0	0
	d4_7	100	14.5	21	22.5	22	16	10	5	3	2	2	0	1
	d4_8	80	32	39	37	38	22	17	11.5	4	2	1	1	0
	1 observations
		d2_0	d2_1	d2_2	d2_3	d2_4	d2_5	d2_6	d2_7	d2_8
	d4_0	971860	294.5	210.5	189.5	150	139	105.5	101	237
	d4_1	640.5	32.5	33.5	27.5	30	23	17.5	16	54.5
	d4_2	449	26.5	49	23.5	16.5	22.5	15.5	19	45
	d4_3	359.5	35.5	21.5	23	33	19	13	17.5	36
	d4_4	299	17.5	17.5	24	12	20	10.5	7.5	39
	d4_5	224	18.5	22	6	10	11	13.5	11.5	27.5
	d4_6	178	17	14.5	14.5	14.5	13.5	4	8.5	18
	d4_7	146.5	24	7.5	8	7	6.5	2.5	8.5	8.5
	d4_8	177	27	12.5	21	11	12.5	3.5	6.5	13.5
	1 observations
		d3_0	d3_1	d3_2	d3_3	d3_4	d3_5	d3_6
	d4_0	972338	80.5	69	71.5	73.5	71.5	582.5
	d4_1	709.5	20.5	9	22.5	5.5	20	88
	d4_2	523.5	10	9.5	8.5	11	8	96
	d4_3	446.5	14	5	7.5	6	5	74
	d4_4	348.5	7.5	8	9	6	6.5	61.5
	d4_5	269	14	4	7.5	7	9	33.5
	d4_6	223	1	10	5.5	6.5	3	33.5
	d4_7	186	3	5.5	2.5	5	4.5	12.5
	d4_8	233.5	11.5	6.5	8.5	2	7.5	15
Data 7	Two-Dimensional Site-Frequency Spectra of Populations S1, L1, based on SbfI RAD-SNPs (*_jointMAFpop*_*.obs files)
	1 observations
		d0_0	d0_1	d0_2	d0_3	d0_4	d0_5	d0_6	d0_7	d0_8	d0_9	d0_10	d0_11	d0_12
	d1_0	1604846	616	299	151	86	46	24	16	9	1	1	1	0
	d1_1	371	286	203	154	120	78	47	25	18	8	2	2	0
	d1_2	194	213	191	179	161	106	82	44	27	11	4	0	0
	d1_3	116	132	176	174	178	140	123	66	43	14	0	0	0
	d1_4	99	107	127	153	175	167	133	108	31.5	0	0	0	0
	d1_5	51	78	119	129	136	163	143	62.5	0	0	0	0	0
	d1_6	22	56	82	105	135	142	86	0	0	0	0	0	0
	d1_7	22	29	51	74	102	62.5	0	0	0	0	0	0	0
	d1_8	10	20	22	60	31.5	0	0	0	0	0	0	0	0
	d1_9	2	9	11	14	0	0	0	0	0	0	0	0	0
	d1_10	2	3	4	0	0	0	0	0	0	0	0	0	0
	d1_11	0	2	0	0	0	0	0	0	0	0	0	0	0
	d1_12	0	0	0	0	0	0	0	0	0	0	0	0	0
Data 8	Two-Dimensional Site-Frequency Spectra of Populations NID, L1, based on SbfI RAD-SNPs (*_jointMAFpop*_*.obs files)
	1 observations
		d0_0	d0_1	d0_2	d0_3	d0_4	d0_5	d0_6	d0_7	d0_8	d0_9	d0_10	d0_11	d0_12
	d1_0	971205	239	162	107	71	44	34	25	15	6	3	1	8.5
	d1_1	1087	103	97	67	63	48	27	24	9	9	4	1	0
	d1_2	279	97	113	108	72	69	48	44	28	13	7	0	0
	d1_3	152	88	87	75	70	62	57	40	33	6	0	0	0
	d1_4	140	84	82	64	61	78	62	59	23	0	0	0	0
	d1_5	66	71	50	78	77	62	62	32.5	0	0	0	0	0
	d1_6	66	50	50	59	58	65	28	0	0	0	0	0	0
	d1_7	36	27	39	45	53	32.5	0	0	0	0	0	0	0
	d1_8	20	27	20	32	23	0	0	0	0	0	0	0	0
	d1_9	11	9	13	6	0	0	0	0	0	0	0	0	0
	d1_10	7	8	7	0	0	0	0	0	0	0	0	0	0
	d1_11	3	1	0	0	0	0	0	0	0	0	0	0	0
	d1_12	8.5	0	0	0	0	0	0	0	0	0	0	0	0
Data 9	Two-Dimensional Site-Frequency Spectra of Populations NID, ROM, based on NsiI RAD-SNPs (*_jointMAFpop*_*.obs files)
	1 observations
		d0_0	d0_1	d0_2	d0_3	d0_4	d0_5	d0_6	d0_7	d0_8	d0_9	d0_10	d0_11	d0_12	d0_13	d0_14
	d1_0	10866823	2305	969	717	387	221	137	81	51	19	16	2	1	2	1
	d1_1	5762	1656	1119	813	576	356	251	182	95	50	22	4	8	2	1
	d1_2	3430	1554	1167	921	716	521	366	246	156	88	38	17	14	6	1.5
	d1_3	2507	1404	1110	901	794	643	437	327	234	150	104	36	30	6	0
	d1_4	1605	1148	1036	917	862	733	591	431	318	197	134	68	15	0	0
	d1_5	1026	855	844	878	851	805	667	509	388	264	190	65	0	0	0
	d1_6	552	618	636	735	755	749	695	530	490	368	139.5	0	0	0	0
	d1_7	337	394	477	602	713	793	737	590	561	243	0	0	0	0	0
	d1_8	194	306	361	473	649	699	682	632	300.5	0	0	0	0	0	0
	d1_9	143	204	280	389	514	703	673	321	0	0	0	0	0	0	0
	d1_10	103	166	164	290	421	522	300.5	0	0	0	0	0	0	0	0
	d1_11	54	111	152	229	355	243	0	0	0	0	0	0	0	0	0
	d1_12	33	71	107	148	139.5	0	0	0	0	0	0	0	0	0	0
	d1_13	25	31	55	65	0	0	0	0	0	0	0	0	0	0	0
	d1_14	10	31	15	0	0	0	0	0	0	0	0	0	0	0	0
	d1_15	5	6	0	0	0	0	0	0	0	0	0	0	0	0	0
	d1_16	1.5	0	0	0	0	0	0	0	0	0	0	0	0	0	0
	d1_17	0	0	0	0	0	0	0	0	0	0	0	0	0	0	0
	d1_18	0	0	0	0	0	0	0	0	0	0	0	0	0	0	0
Data 10	Two-Dimensional Site-Frequency Spectra of Populations BOH, ROM, based on NsiI RAD-SNPs (*_jointMAFpop*_*.obs files)
	1 observations
		d0_0	d0_1	d0_2	d0_3	d0_4	d0_5	d0_6	d0_7	d0_8	d0_9	d0_10	d0_11	d0_12	d0_13	d0_14
	d1_0	10586787	2827	1035	505	242	138	64	35	13	9	0	0	0	0	0
	d1_1	5919	1773	1107	819	506	315	195	86	37	19	9	2	0	1	0
	d1_2	3065	1552	1113	1080	737	504	309	188	89	54	22	11	2	0	0
	d1_3	1792	1236	1115	1066	948	699	542	269	158	87	44	18	5	1	0
	d1_4	811	904	922	952	979	769	610	413	271	192	105	46	9	0	0
	d1_5	456	517	751	809	930	877	702	475	353	203	149	46.5	0	0	0
	d1_6	346	407	653	737	840	850	790	574	475	371	117	0	0	0	0
	d1_7	198	314	423	573	681	785	762	669	599	225.5	0	0	0	0	0
	d1_8	125	186	309	419	620	709	698	710	314.5	0	0	0	0	0	0
	d1_9	60	154	239	311	432	623	645	359	0	0	0	0	0	0	0
	d1_10	32	103	193	280	376	532	314.5	0	0	0	0	0	0	0	0
	d1_11	23	53	128	184	290	225.5	0	0	0	0	0	0	0	0	0
	d1_12	8	28	62	144	117	0	0	0	0	0	0	0	0	0	0
	d1_13	5	6	31	46.5	0	0	0	0	0	0	0	0	0	0	0
	d1_14	0	9	9	0	0	0	0	0	0	0	0	0	0	0	0
	d1_15	1	1	0	0	0	0	0	0	0	0	0	0	0	0	0
	d1_16	0	0	0	0	0	0	0	0	0	0	0	0	0	0	0
	d1_17	0	0	0	0	0	0	0	0	0	0	0	0	0	0	0
	d1_18	0	0	0	0	0	0	0	0	0	0	0	0	0	0	0
Data 11	Two-Dimensional Site-Frequency Spectra of Populations GRA, ROM, based on NsiI RAD-SNPs (*_jointMAFpop*_*.obs files)
	1 observations
		d0_0	d0_1	d0_2	d0_3	d0_4	d0_5	d0_6	d0_7	d0_8	d0_9	d0_10	d0_11	d0_12	d0_13	d0_14
	d1_0	8281322	2029	862	566	388	271	149	76	48	20	21	8	3	0	1
	d1_1	6247	1067	765	673	568	426	247	203	95	50	26	14	6	0	1
	d1_2	4475	862	739	721	629	530	394	289	182	136	81	47	26	10	3
	d1_3	3364	830	671	607	582	462	418	334	236	186	127	93	57	19	0
	d1_4	2539	668	564	548	568	469	443	391	306	226	177	147	44	0	0
	d1_5	1811	570	461	482	477	476	424	352	371	312	276	86	0	0	0
	d1_6	1375	483	401	393	400	439	418	369	376	329	127	0	0	0	0
	d1_7	999	421	384	388	408	407	392	367	363	172.5	0	0	0	0	0
	d1_8	728	425	323	324	322	420	391	352	176	0	0	0	0	0	0
	d1_9	534	305	307	322	312	358	398	170	0	0	0	0	0	0	0
	d1_10	419	260	256	271	282	347	176	0	0	0	0	0	0	0	0
	d1_11	256	224	194	278	278	172.5	0	0	0	0	0	0	0	0	0
	d1_12	168	160	172	215	127	0	0	0	0	0	0	0	0	0	0
	d1_13	95	98	139	86	0	0	0	0	0	0	0	0	0	0	0
	d1_14	37	70	44	0	0	0	0	0	0	0	0	0	0	0	0
	d1_15	20	19	0	0	0	0	0	0	0	0	0	0	0	0	0
	d1_16	3	0	0	0	0	0	0	0	0	0	0	0	0	0	0
	d1_17	0	0	0	0	0	0	0	0	0	0	0	0	0	0	0
	d1_18	0	0	0	0	0	0	0	0	0	0	0	0	0	0	0
[truncated: 518 more columns]

## Sheet: Figure 4b
Figure 4b
Data 1	Best Demographic Model HObi for Populations L1, S2, FRS4, AGS1, PLS1 With Maximum Likelihood Parameter Estimates (maxL.par File)
	//Parameters for the coalescence simulation program : simcoal.exe
	5
	//Population effective sizes (number of genes)
	8473
	5190
	4302
	1165
	7274
	//Samples sizes and samples age
	12
	12
	8
	6
	8
	//Growth rates: negative growth implies population expansion
	0
	0
	0
	0
	0
	//Number of migration matrices : 0 implies no migration between demes
	2
	//Migration matrix 0
	0 4.355882239237193e-05 0 0 0
	6.205230739864194e-05 0 0 0 0
	0 0 0 0 0
	0 0 0 0 0
	0 0 0 0 0
	//Migration matrix 1
	0 0 0 0 0
	0 0 0 0 0
	0 0 0 0 0
	0 0 0 0 0
	0 0 0 0 0
	//historical event: time, source, sink, migrants, new deme size, new growth rate, migration matrix index
	5 historical event
	408 0 1 1 1 0 1
	1170 1 3 1.485232906732581e-01 1 0 1
	3078 1 4 1 1 0 1
	1785 3 2 1 1 0 1
	4214 2 4 1 1.091765191091559e+01 0 1
	//Number of independent loci [chromosome]
	1 0
	//Per chromosome: Number of contiguous linkage Block: a block is a set of contiguous loci
	1
	//per Block:data type, number of loci, per generation recombination and mutation rates and optional parameters
	FREQ 1 0 1.7e-8 OUTEXP
Data 2	Best Demographic Model HOci for Populations L1, NID, FRS4, AGS1, PLS1 With Maximum Likelihood Parameter Estimates (maxL.par File)
	//Parameters for the coalescence simulation program : simcoal.exe
	5
	//Population effective sizes (number of genes)
	7965
	6661
	4511
	1301
	8046
	//Samples sizes and samples age
	12
	12
	8
	6
	8
	//Growth rates: negative growth implies population expansion
	0
	0
	0
	0
	0
	//Number of migration matrices : 0 implies no migration between demes
	2
	//Migration matrix 0
	0 1.490474353953219e-04 0 0 0
	1.145197988596043e-04 0 0 0 0
	0 0 0 0 0
	0 0 0 0 0
	0 0 0 0 0
	//Migration matrix 1
	0 0 0 0 0
	0 0 0 0 0
	0 0 0 0 0
	0 0 0 0 0
	0 0 0 0 0
	//historical event: time, source, sink, migrants, new deme size, new growth rate, migration matrix index
	6 historical event
	1041 1 3 2.747128380828762e-01 1 0 0
	1276 0 1 1 1 0 1
	1580 1 3 4.349940095854312e-02 1 0 1
	3631 1 4 1 1 0 1
	1939 3 2 1 1 0 1
	4741 2 4 1 9.345637583892618e+00 0 1
	//Number of independent loci [chromosome]
	1 0
	//Per chromosome: Number of contiguous linkage Block: a block is a set of contiguous loci
	1
	//per Block:data type, number of loci, per generation recombination and mutation rates and optional parameters
	FREQ 1 0 1.7e-8 OUTEXP
Data 3	Best Demographic Model HOai for Populations ROM, BOH, FRS4, AGS1, PLS1 With Maximum Likelihood Parameter Estimates (maxL.par File)
	//Parameters for the coalescence simulation program : simcoal.exe
	5
	//Population effective sizes (number of genes)
	6199
	6749
	4285
	1096
	6441
	//Samples sizes and samples age
	14
	18
	0
	0
	0
	//Growth rates: negative growth implies population expansion
	0
	0
	0
	0
	0
	//Number of migration matrices : 0 implies no migration between demes
	2
	//Migration matrix 0
	0 2.354699415578298e-05 0 0 0
	1.915885845072894e-03 0 0 0 0
	0 0 0 0 0
	0 0 0 0 0
	0 0 0 0 0
	//Migration matrix 1
	0 0 0 0 0
	0 0 0 0 0
	0 0 0 0 0
	0 0 0 0 0
	0 0 0 0 0
	//historical event: time, source, sink, migrants, new deme size, new growth rate, migration matrix index
	5 historical event
	614 0 3 3.155178532798099e-01 1 0 0
	2819 0 1 1 1 0 1
	3187 1 4 1 1 0 1
	1710 3 2 1 1 0 1
	3665 2 4 1 1.213879832324173e+01 0 1
	//Number of independent loci [chromosome]
	1 0
	//Per chromosome: Number of contiguous linkage Block: a block is a set of contiguous loci
	1
	//per Block:data type, number of loci, per generation recombination and mutation rates and optional parameters
	FREQ 1 0 1.7e-8 OUTEXP
Data 4	Best Demographic Model HOai for Populations ROM, GRA, FRS4, AGS1, PLS1 With Maximum Likelihood Parameter Estimates (maxL.par File)
	//Parameters for the coalescence simulation program : simcoal.exe
	5
	//Population effective sizes (number of genes)
	3713
	10965
	4285
	1096
	6441
	//Samples sizes and samples age
	14
	18
	0
	0
	0
	//Growth rates: negative growth implies population expansion
	0
	0
	0
	0
	0
	//Number of migration matrices : 0 implies no migration between demes
	2
	//Migration matrix 0
	0 1.951457971775563e-04 0 0 0
	7.000986045906324e-04 0 0 0 0
	0 0 0 0 0
	0 0 0 0 0
	0 0 0 0 0
	//Migration matrix 1
	0 0 0 0 0
	0 0 0 0 0
	0 0 0 0 0
	0 0 0 0 0
	0 0 0 0 0
	//historical event: time, source, sink, migrants, new deme size, new growth rate, migration matrix index
	8 historical event
	64 1 2 3.071822215750348e-01 1 0 0
	65 1 3 1.761083333821253e-01 1 0 0
	1065 0 1 1 1 0 1
	1193 1 2 5.192512517891308e-04 1 0 1
	1194 1 3 1.571994353930662e-03 1 0 1
	3265 1 4 1 1 0 1
	1710 3 2 1 1 0 1
	3665 2 4 1 1.213879832324173e+01 0 1
	//Number of independent loci [chromosome]
	1 0
	//Per chromosome: Number of contiguous linkage Block: a block is a set of contiguous loci
	1
	//per Block:data type, number of loci, per generation recombination and mutation rates and optional parameters
	FREQ 1 0 1.7e-8 OUTEXP

## Sheet: Figure 4c
Figure 4c
Data 1	Block-Bootstrap Replicate Maximum Likelihood Parameter Estimates of Demographic Model HObi for Populations L1, S2, FRS4, AGS1, PLS1
	NCONL	NCONS	NRHON	NRHIN	NBALT	ANCSIZE	MIG10	MIG01	ADMY	TD2	TD3	TD1	TD0	TDN	TDY	MaxEstLhood	MaxObsLhood
	8227	5972	4302	1134	7690	78505	0.000184617	0.000126918	0.142354	1800	4086	3139	538	776	1314	-325432	-322622
	4954	6336	4302	1231	7361	76823	0.000151012	5.46442e-05	0.147702	1876	4327	3242	438	961	1399	-318254	-315684
	8769	6161	4411	1141	7876	79406	0.000144873	0.000565203	0.0823664	1849	4210	3316	698	325	1023	-326939	-324093
	8512	6604	4319	1171	7492	79242	0.00047811	4.32876e-05	0.0860531	1850	4179	3334	620	527	1147	-336951	-334043
	8085	6847	4291	1210	7788	79406	0.000138062	3.25472e-05	0.0806908	1790	4259	3526	539	498	1037	-346599	-343788
	11759	6428	4343	1182	7775	79406	7.87999e-05	6.97778e-05	0.0866974	1761	4366	3481	561	521	1082	-329666	-326735
	8085	6020	4302	1226	7938	79397	0.000237857	0.000217508	0.118885	1963	4168	3238	561	817	1378	-335768	-333093
	10009	6692	4343	1160	7711	77693	1.67605e-05	0.000139705	0.110757	1869	4424	3515	472	920	1392	-328120	-325303
	6418	5912	4361	1281	7540	77283	0.000205227	0.000302937	0.137604	1912	4267	3247	505	939	1444	-322343	-319605
	7993	5406	4461	1197	8097	79316	0.000262729	0.000227061	0.135762	1793	4453	3135	468	783	1251	-327115	-324121
	7133	6164	4392	1227	7393	78611	7.81656e-05	8.77523e-05	0.0904834	1781	4138	3144	502	631	1133	-339759	-336843
	9227	6026	4281	1148	8012	79588	0.000236908	6.9239e-05	0.0971748	1847	4167	3202	402	865	1267	-331679	-328838
	5176	5367	4285	1233	7384	77181	0.000192637	0.000315181	0.158646	1773	4136	3137	369	768	1137	-318927	-316383
	8558	5860	4328	1234	7201	79415	0.000102301	5.0511e-05	0.1335	1785	4122	3146	454	657	1111	-343983	-341115
	8190	6147	4288	1193	7022	79254	0.000121924	5.01824e-05	0.0845912	1893	4064	3279	548	483	1031	-326663	-323958
	8011	6624	4337	1178	7347	77280	1.8146e-05	0.000516025	0.0691747	1850	4140	3463	570	223	793	-326193	-323287
	6571	6594	4279	1230	7586	78533	0.00013414	0.000129058	0.100928	1865	4195	3380	495	597	1092	-330639	-328024
	10045	5910	4349	1265	7763	77974	0.00015921	0.000198388	0.121258	1850	4252	3342	697	657	1354	-332064	-329443
	8095	6692	4304	1171	7674	78805	7.81465e-05	7.85845e-05	0.0719232	1818	4220	3351	430	548	978	-338339	-335754
	9711	6673	4384	1200	7962	79415	0.000132325	0.000113715	0.0907445	1859	4270	3413	625	438	1063	-332353	-329499
	7598	6787	4504	1260	8088	76084	4.34946e-05	0.000276235	0.0998392	1894	4517	3560	468	654	1122	-321229	-318537
	7606	6330	4299	1200	7533	76235	9.6132e-05	0.000515766	0.0967608	1767	4184	3329	644	579	1223	-323227	-320460
	9142	6584	4380	1178	7137	79324	2.1252e-05	0.000167671	0.097045	1841	4221	3391	538	549	1087	-340607	-337766
	13123	6263	4301	1108	8031	79415	5.65498e-05	0.000178877	0.0741791	1865	4244	3492	612	237	849	-340839	-338054
	11528	6067	4446	1145	7648	76066	0.000142406	0.000285025	0.093544	1974	4269	3214	599	611	1210	-296397	-294035
	10415	6625	4508	1208	7993	79312	0.000104421	0.00019745	0.0786965	1929	4375	3424	526	386	912	-336707	-334072
	11820	6735	4364	1146	7905	76253	9.08541e-05	0.000176184	0.0923629	1825	4255	3426	522	639	1161	-325220	-322521
	8071	6237	4425	1136	7768	79397	0.000191219	4.49049e-05	0.138047	1888	4227	3193	494	1011	1505	-329205	-326549
	14481	6121	4377	1284	7650	79239	6.10764e-05	0.000216679	0.0723486	1919	4180	3236	711	179	890	-342891	-339972
	13162	6647	4295	1124	7816	79415	0.000200286	0.000423393	0.069116	1776	4125	3366	633	299	932	-340749	-338069
	7294	5645	4458	1238	7845	79362	7.73542e-05	0.000157477	0.142139	1849	4324	3199	480	710	1190	-326763	-324146
	11713	5683	4315	1162	8132	77862	0.000124033	6.43838e-05	0.124768	1798	4216	3275	499	879	1378	-326110	-323362
	7252	5709	4349	1176	7346	79596	8.93481e-05	0.000417668	0.146331	1816	4199	3146	593	819	1412	-333970	-331122
	7016	6675	4496	1285	7665	79406	4.19052e-05	9.84083e-05	0.119504	1900	4551	3438	459	791	1250	-350407	-347660
	9231	6295	4310	1164	7415	78445	4.5417e-05	4.9616e-05	0.0974276	1872	4060	3260	482	639	1121	-329295	-326449
	6605	6303	4751	1168	8098	79502	0.000106774	3.33041e-05	0.129025	1913	4395	3514	510	687	1197	-339781	-336956
	9956	5674	4317	1193	8131	79406	6.98596e-05	7.48719e-05	0.106717	1805	4171	2963	496	766	1262	-332097	-329352
	8696	5869	4320	1198	7711	76852	0.000139014	3.92194e-05	0.137353	1804	4264	3253	484	726	1210	-316325	-313582
	8940	6284	4567	1243	8125	79219	0.000105277	0.000113009	0.116999	1768	4498	3418	634	735	1369	-339273	-336362
	5559	6151	4302	1153	7875	79406	1.787e-05	0.000175867	0.135389	1785	4170	3076	421	768	1189	-325852	-323019
	8899	6215	4549	1172	7993	78466	0.00013572	8.69692e-05	0.0962459	1744	4389	3381	490	570	1060	-324568	-321650
	8621	6153	4301	1238	7774	79406	1.78067e-05	3.10181e-05	0.127294	1936	4315	3244	407	872	1279	-333874	-331313
	7262	6157	4310	1130	7707	79406	7.52125e-05	9.37414e-05	0.111661	1826	4212	3097	537	862	1399	-336893	-334083
	11938	6977	4662	1188	8015	76687	3.84502e-05	0.000179695	0.083336	1865	4506	3640	567	659	1226	-322802	-320101
	10648	5946	4368	1132	7652	77307	8.89234e-05	0.000205726	0.121733	1756	4132	3251	527	693	1220	-326366	-323813
	8767	6177	4307	1144	7569	78497	0.000131141	8.54521e-05	0.126307	1853	4252	3377	584	877	1461	-324364	-321603
	6815	5819	4375	1274	7591	79406	0.00013036	3.1612e-05	0.16921	1960	4172	3068	358	991	1349	-329293	-326736
	8172	6038	4587	1178	8088	79299	5.54617e-05	4.23844e-05	0.110354	1745	4280	3204	518	670	1188	-344061	-341315
	7934	5898	4276	1148	7976	77395	0.00015945	0.000359637	0.143278	1917	4259	3180	383	1004	1387	-316561	-313777
	11891	6773	4604	1272	7281	79069	2.23672e-05	0.000630485	0.0567788	1834	4220	3509	662	160	822	-342243	-339423
	9350	6106	4297	1226	7449	79593	0.000259538	5.041e-05	0.106208	1926	4175	3293	558	679	1237	-329565	-326800
	8610	6128	4301	1148	7672	77214	7.54612e-05	5.5391e-05	0.145508	1898	4357	3270	499	924	1423	-314950	-312231
	8266	6075	4492	1166	7325	76087	0.000118133	0.000145526	0.142268	1813	4390	3296	466	830	1296	-315341	-312609
	5971	6342	4439	1220	7172	78567	0.000137966	0.000275263	0.11731	1824	4373	3402	465	749	1214	-323194	-320448
	9041	7300	4469	1215	7555	77151	3.07096e-05	2.92796e-05	0.0757433	1942	4496	3620	520	401	921	-319423	-316701
	7974	6219	4385	1146	7922	78477	5.47692e-05	0.000134793	0.12312	1862	4506	3462	494	667	1161	-335615	-332464
	7439	6147	4322	1177	7166	77208	6.41574e-05	0.000241089	0.103069	1732	4132	3296	539	679	1218	-332508	-329395
	9008	6980	4716	1279	8099	79322	0.000151706	0.000554366	0.0776678	2079	4524	3583	680	213	893	-343639	-340832
	6147	5826	4302	1295	7772	78808	0.000166708	0.000216932	0.163255	1878	4495	3337	600	738	1338	-321531	-318719
	7418	5784	4309	1107	6787	78245	5.71726e-05	0.000271503	0.135366	1781	4036	3158	545	822	1367	-326784	-324253
	6484	6291	4354	1179	7689	78808	7.66694e-05	9.127e-05	0.113439	1782	4313	3377	438	834	1272	-330054	-327094
	8782	6914	4358	1272	7907	77860	6.35182e-05	0.000101085	0.0757726	1998	4413	3400	476	271	747	-328017	-325323
	9535	6139	4679	1155	7910	77320	7.999e-05	0.000128921	0.140857	1848	4279	3229	501	1019	1520	-330311	-327869
	12605	6579	4447	1177	7591	79283	3.95629e-05	5.11563e-05	0.0784447	1811	4401	3558	545	429	974	-331722	-328861
	8265	6271	4444	1277	7641	77982	0.000238156	0.000217177	0.107249	1964	4281	3353	602	628	1230	-319510	-316920
	6715	6183	4465	1244	8095	78805	0.000492342	5.89966e-05	0.119934	1882	4374	3331	516	679	1195	-332063	-329279
	6870	5865	4345	1130	7442	79415	5.6323e-05	0.000175867	0.124193	1785	4214	3110	416	757	1173	-329922	-327300
	10452	5778	4363	1196	7042	79415	3.53428e-05	0.000390403	0.140421	1869	4132	3245	555	868	1423	-324203	-321589
	8134	5477	4305	1216	7693	78505	5.45143e-05	0.000181612	0.122378	1880	4214	3212	423	633	1056	-323846	-320895
	6686	6594	4456	1184	7509	77104	0.00013367	5.69754e-05	0.110033	1817	4395	3361	423	908	1331	-332546	-329721
	9365	6254	4289	1182	6965	78542	0.000127911	0.000127609	0.0685947	1762	3938	3056	498	417	915	-321485	-318688
	6610	6580	4646	1319	7913	79520	3.34822e-05	0.000131171	0.0915199	2014	4415	3476	430	774	1204	-340949	-338100
	7905	6245	4325	1223	8055	79588	3.24762e-05	0.00011148	0.140359	1949	4273	3348	368	1062	1430	-326679	-324380
	5293	6544	4378	1142	7864	77925	0.000171931	0.000253843	0.122414	1769	4516	3486	493	723	1216	-323770	-321166
	6001	6395	4449	1208	7826	77151	0.000249684	0.0001459	0.125555	1854	4368	3402	421	844	1265	-306916	-304304
	9299	5622	4302	1106	7872	79281	0.000340876	5.61599e-05	0.146574	1791	4300	3241	511	867	1378	-326312	-323472
	4667	6980	4345	1156	7433	79415	7.26048e-05	0.000603025	0.112237	1852	4243	3309	433	773	1206	-340500	-337859
	9436	6122	4285	1169	7528	79397	0.000358988	5.89761e-05	0.121344	1781	4433	3516	669	656	1325	-322522	-319796
	9232	6310	4302	1143	8065	79415	5.00662e-05	8.72352e-05	0.126352	1851	4310	3221	454	856	1310	-336620	-333705
	11679	7088	4561	1357	7593	79353	0.00012358	0.000142925	0.0680555	1867	4320	3537	699	300	999	-340224	-337260
	8144	6293	4394	1193	8143	79397	1.95059e-05	0.000482534	0.0949866	1907	4291	3306	476	609	1085	-340949	-338258
	7702	5917	4385	1226	7512	79406	0.000141105	3.04535e-05	0.12473	1872	4345	3406	381	730	1111	-323286	-320588
	8502	5923	4549	1210	7794	79406	9.03204e-05	0.000331347	0.139114	1893	4376	3438	605	920	1525	-335986	-332984
	6247	6015	4326	1170	8139	79282	0.000381596	0.000211934	0.135609	1842	4481	3478	527	552	1079	-322853	-320304
	5493	6098	4433	1201	7444	78477	4.02496e-05	0.000412133	0.13685	1790	4315	3311	430	745	1175	-327741	-325045
	8683	6033	4326	1196	7793	79596	0.000227636	0.000114332	0.109677	1733	4256	3235	562	494	1056	-338646	-335667
	6610	5913	4292	1171	7151	79262	5.91513e-05	9.48168e-05	0.138528	1852	4170	3206	377	930	1307	-334986	-332209
	7406	5840	4302	1134	7802	78620	2.62101e-05	5.99663e-05	0.117115	1785	4214	3078	408	775	1183	-327868	-325229
	11463	5915	4305	1127	7605	78499	0.000222904	0.000175203	0.103954	1823	4207	3249	520	644	1164	-324815	-322006
	6358	6465	4384	1188	7777	79584	0.000203133	0.000209085	0.106756	1868	4370	3389	589	684	1273	-335527	-332360
	8971	6945	4351	1234	7669	77352	0.000112321	0.000432291	0.0715519	1824	4249	3419	685	358	1043	-331596	-328720
	7641	5964	4377	1236	7845	79551	0.000149555	5.30877e-05	0.129948	1852	4229	3219	450	731	1181	-340710	-338288
	10671	5956	4302	1232	7554	79596	3.69752e-05	5.29497e-05	0.130585	1830	4264	3216	445	836	1281	-329506	-326997
	12052	6547	4513	1175	7496	79223	0.000121466	3.50184e-05	0.0697866	1863	4201	3367	551	468	1019	-332924	-330190
	9310	5967	4373	1141	7535	78497	2.81734e-05	4.93106e-05	0.132692	1740	4213	3149	486	878	1364	-335772	-333086
	13952	7214	4310	1210	8031	76875	0.000118805	0.000140327	0.0581228	1802	4224	3512	583	95	678	-341014	-338344
	5845	6844	4404	1221	7651	78937	2.19844e-05	0.000222491	0.112842	1826	4368	3478	489	929	1418	-340199	-337610
	7501	5404	4377	1167	7767	76509	8.20963e-05	0.000710693	0.159549	1753	4265	3143	654	673	1327	-325830	-323073
	8121	6344	4368	1169	8154	78749	3.96077e-05	0.000142262	0.0955697	1861	4199	3330	459	661	1120	-335058	-332225
	5331	6157	4386	1136	7862	76795	0.00039432	1.66865e-05	0.125154	1817	4255	3187	421	898	1319	-306809	-304071
Data 2	Block-Bootstrap Replicate Maximum Likelihood Parameter Estimates of Demographic Model HOci for Populations L1, NID, FRS4, AGS1, PLS1
	NCONL	NCONS	NRHON	NRHIN	NBALT	ANCSIZE	MIG10	MIG01	ADMY	ADMQ	TD2	TD3	TD1	TD0	TDN	TDY	TDQ	MaxEstLhood	MaxObsLhood
	7028	6553	4300	1221	7252	75967	6.78383e-05	0.000159818	0.031052	0.288967	1751	4487	3405	1396	173	1569	1151	-193514	-191821
	8098	5973	4319	1195	8126	75195	0.000188835	0.000181905	0.0330305	0.291933	1785	4344	3359	1018	438	1456	869	-186901	-185670
	8434	5954	4666	1202	8064	75195	0.000143771	0.000130557	0.0733228	0.297215	1874	4771	3494	1346	336	1682	999	-191847	-190417
	6024	6373	4398	1283	8126	75195	9.21028e-05	0.000284639	0.0704683	0.244442	1865	4648	3423	1125	333	1458	867	-185316	-183925
	6768	6232	4452	1185	7991	75932	3.76138e-05	0.000244485	0.065123	0.221993	1821	4754	3356	979	209	1188	798	-186184	-184732
	8139	6773	4667	1116	7752	75940	0.000204055	8.74449e-05	0.102701	0.248431	1789	4735	3637	1325	301	1626	1032	-190411	-188800
	7021	6707	4346	1303	7940	75967	0.000105532	0.000102187	0.0791112	0.218772	1978	4550	3423	1230	514	1744	956	-194010	-192300
	7052	6441	4475	1178	7988	75195	0.000151454	0.000205432	0.00775	0.348789	1870	4652	3608	1560	101	1661	1306	-180346	-178940
	8263	6341	4590	1142	7988	75195	8.75451e-05	0.000156138	0.0695858	0.240404	1831	4646	3452	1246	206	1452	952	-182191	-180682
	6291	6276	4308	1232	7689	75195	6.993e-05	0.000270838	0.0520802	0.266671	1786	4568	3443	1100	186	1286	917	-185374	-183879
	10661	5905	4372	1317	7862	75195	9.42868e-05	0.000149178	0.0573272	0.256974	2006	4797	3552	1177	445	1622	853	-180478	-179046
	7684	5674	4315	1376	7714	75195	0.000131619	0.000192126	0.066769	0.304414	1896	4674	3575	1393	62	1455	934	-180117	-178370
	8734	6101	4412	1183	7525	75195	0.000239801	0.00020052	0.0160557	0.339332	1807	4548	3423	1328	306	1634	1111	-182507	-181108
	8311	6742	4305	1153	7883	75958	8.0722e-05	0.000196805	0.0103558	0.273027	1905	4489	3563	1397	154	1551	1069	-192176	-190638
	7553	5684	4296	1188	7710	75195	6.50434e-05	9.56492e-05	0.116466	0.192269	1950	4529	3230	1075	439	1514	845	-181379	-179919
	9330	6550	4475	1173	7731	75195	5.32959e-05	0.000146643	0.0098964	0.312376	1871	4526	3628	1138	583	1721	1002	-182514	-181076
	6766	6250	4538	1200	7776	75195	5.73959e-05	0.000245913	0.0392914	0.237299	1848	4516	3569	1016	590	1606	811	-178432	-176934
	10511	6728	4309	1340	7935	75958	3.65926e-05	4.35984e-05	0.0798357	0.20873	1889	4630	3627	1174	162	1336	914	-194541	-193058
	8795	5179	4314	1354	7799	75958	0.000465866	9.60798e-05	0.088129	0.319997	1966	4617	3497	1645	98	1743	1057	-197996	-196342
	8270	5781	4570	1173	7557	75932	0.000246034	0.00016578	0.0555066	0.331891	1953	4516	3587	1255	517	1772	1062	-189224	-187771
	9447	6453	4603	1225	7782	75195	0.000163941	0.000120047	0.035008	0.268885	2026	4546	3650	1361	473	1834	1043	-189004	-187396
	8356	6333	4556	1230	7778	75195	0.000155889	0.000188315	0.0434994	0.283224	1886	4741	3690	1348	265	1613	1099	-178661	-177159
	8436	5750	4304	1203	8082	75195	0.000279986	9.46985e-05	0.0919607	0.277084	1795	4628	3457	1287	110	1397	1096	-180999	-179565
	8800	6656	4287	1132	7707	75924	3.07711e-05	0.000165029	0.007176	0.267075	1839	4257	3381	1110	280	1390	846	-178985	-177807
	7499	6661	4865	1370	7864	75195	0.000130076	0.000149047	0.0409764	0.290603	1939	4741	3631	1276	187	1463	1041	-174309	-172982
	10346	6395	4565	1201	7693	75195	0.000209812	0.000142001	0.000433995	0.34375	1873	4651	3548	1591	154	1745	1236	-182187	-180707
	8096	6664	4314	1194	8107	75195	0.000131456	0.000100011	0.0737689	0.243501	1826	4707	3517	1193	206	1399	1034	-179413	-178190
	6745	6004	4411	1201	7589	75931	0.000181355	0.000298196	0.0013165	0.302327	1847	4389	3303	1352	114	1466	992	-191221	-189842
	8897	6843	4532	1257	8044	75195	2.68592e-05	0.000198283	0.000813455	0.294251	1851	4641	3705	1150	121	1271	988	-189140	-187595
	8299	5949	4330	1201	7811	75949	9.31438e-05	0.000127469	0.0634969	0.236879	1901	4356	3425	1232	98	1330	1063	-179502	-178171
	6806	6760	4448	1235	7629	75195	1.55696e-05	0.000205218	0.062061	0.222446	1845	4567	3613	1010	165	1175	857	-186141	-184608
	9475	6779	4485	1211	7845	75924	1.71456e-05	0.000173168	0.0154533	0.310209	1793	4716	3576	1266	220	1486	1042	-185537	-183888
	9275	6334	4531	1128	7693	75195	0.000145476	0.0001364	0.0485811	0.257359	1769	4567	3496	1231	161	1392	971	-183933	-182467
	7461	6546	4497	1279	7954	76406	9.02654e-05	0.000181804	0.0629094	0.243336	1908	4669	3628	1349	213	1562	951	-192741	-191352
	8785	6661	4448	1342	7592	75195	0.00011452	0.000149047	0.0364176	0.274713	1939	4741	3631	1276	304	1580	1041	-189603	-188067
	8742	6479	4510	1355	7863	75195	8.98411e-05	0.000177613	0.0127228	0.286751	2094	4634	3549	1284	139	1423	1025	-187980	-186479
	8059	6055	4484	1325	7766	75195	5.11525e-05	0.00011644	0.127237	0.246481	1847	4762	3389	932	704	1636	742	-179808	-178361
	7372	6799	4291	1362	7878	75925	0.000119248	0.00021972	0.0189109	0.287899	1934	4484	3552	1445	236	1681	1242	-198253	-196733
	8085	6010	4437	1252	7489	75195	4.59982e-05	0.000214258	0.0274528	0.250456	1763	4494	3302	1048	319	1367	773	-180291	-178970
	9776	6829	4365	1229	8046	75195	0.000154399	0.000115759	0.0393973	0.30584	1919	4693	3667	1470	107	1577	1184	-186513	-185036
	8471	5626	4344	1191	7800	75967	0.000207608	0.00021057	0.0182587	0.359784	1777	4673	3507	1324	225	1549	1164	-180437	-179097
	8044	6644	4448	1127	8126	75195	0.000147599	0.000157061	0.0308564	0.297415	1851	4579	3546	1104	255	1359	916	-191416	-189891
	7344	6021	4607	1152	7850	75195	0.000184103	0.000143762	0.0866253	0.24338	1872	4679	3341	1181	530	1711	943	-189945	-188320
	7602	6777	4524	1317	7125	75195	0.000163433	0.00020004	0.0028969	0.337813	1941	4578	3527	1334	319	1653	1137	-183443	-181756
	7857	6187	4389	1346	7597	75195	6.10276e-05	0.000206332	0.0105338	0.326575	1793	4636	3231	1256	264	1520	1109	-179047	-177572
	7155	6661	4404	1322	8046	75195	0.000194583	0.000173275	0.0434994	0.274713	1919	4741	3567	1263	193	1456	1110	-188154	-186485
	7530	6492	4659	1212	7701	75195	0.000227255	0.000149047	0.0321019	0.279632	1817	4788	3613	1363	108	1471	1009	-178267	-176789
	6875	6761	4465	1253	8046	75195	0.00011452	0.00017766	0.0434994	0.255304	1939	4741	3667	1258	355	1613	1026	-184909	-183532
	7562	6255	4465	1370	8046	75195	9.99705e-05	0.000198777	0.0601267	0.25602	1939	4741	3631	1276	295	1571	853	-192111	-190617
	8067	6948	4511	1241	7778	75195	0.00011452	0.000136476	0.0601267	0.278285	1939	4741	3631	1390	152	1542	1178	-186407	-184964
	5095	6402	4301	1253	6894	75916	0.00011605	0.000290469	0.0485385	0.249547	1782	4450	3354	1311	112	1423	1082	-183553	-181820
	7216	6169	4355	1150	7558	75195	0.00017472	0.000310047	0.0017979	0.310817	1889	4637	3719	1385	124	1509	1102	-183997	-182337
	7242	6661	4560	1301	8046	75195	9.12751e-05	0.000181367	0.0361648	0.274713	1939	4741	3631	1276	304	1580	1041	-187083	-185563
	7559	6978	4432	1281	8046	75195	0.00011452	0.000214214	0.0157533	0.26578	1905	4579	3763	1477	108	1585	1149	-199671	-198046
	8566	6281	4433	1178	7833	75195	2.50671e-05	0.000110473	0.0584885	0.245596	1728	4469	3403	1012	188	1200	819	-186608	-184989
	6739	6147	4439	1280	6804	75195	3.72242e-05	0.000251087	0.089245	0.215776	1983	4419	3336	941	557	1498	685	-180176	-178676
	8384	6781	4465	1241	8046	75195	0.000131905	0.000149047	0.0413961	0.274713	1939	4579	3507	1288	304	1592	1103	-193106	-191803
	8212	6291	4481	1370	8005	75195	0.000284451	0.000125018	0.0433198	0.343523	2075	4686	3462	1079	190	1269	955	-182072	-180523
	7652	6033	4313	1229	7758	75195	9.28938e-05	0.000116284	0.0686637	0.272075	1842	4467	3417	1063	330	1393	887	-177858	-176448
	7283	4479	4428	1246	7725	75967	0.00033993	0.000138888	0.143405	0.291375	1918	4659	3395	1180	532	1712	949	-184493	-182880
	9623	6804	4351	1214	7859	75195	0.000159302	0.000161597	0.0016212	0.30588	1855	4579	3541	1343	104	1447	1172	-190130	-188601
	6702	6304	4327	1297	7908	75195	0.000116811	0.000218092	0.0654971	0.274821	1918	4659	3584	1221	406	1627	1071	-191095	-189640
	6739	6397	4442	1193	7861	75195	9.4181e-05	0.000309591	0.0040603	0.325887	1860	4783	3713	1310	184	1494	997	-189397	-187908
	9296	5347	4407	1190	8009	75195	0.000172726	0.000179451	0.0573539	0.304914	1921	4689	3250	1296	302	1598	1075	-173096	-171772
	6442	5836	4369	1321	7601	75195	6.21059e-05	0.000215745	0.0869544	0.259717	1975	4504	3456	1109	614	1723	849	-171098	-169616
	7916	6184	4462	1191	7855	75195	0.000114411	0.000226282	0.0336168	0.305296	1837	4620	3536	1106	314	1420	962	-185930	-184525
	8742	6661	4321	1226	8046	75195	0.00011452	0.000149047	0.0434994	0.274713	1939	4741	3631	1276	304	1580	1041	-186161	-184404
	7904	6661	4496	1172	7865	75195	0.00011478	0.000221468	0.0111055	0.272751	1895	4539	3654	1255	384	1639	1005	-185492	-184127
	8971	6258	4663	1229	8067	75195	0.000158757	7.44561e-05	0.0844322	0.284424	1869	4852	3716	1156	104	1260	987	-184481	-183184
	7407	5331	4353	1246	7461	75195	0.000255828	0.000122028	0.100712	0.32087	1878	4643	3315	1295	410	1705	1018	-181760	-180307
	6202	6732	4550	1253	7856	75195	0.000134232	0.000266686	0.00031178	0.309186	1983	4693	3714	1337	312	1649	1085	-191046	-189380
	9874	5900	4434	1231	8034	75195	0.000213025	0.000156445	0.0373311	0.380669	1853	4760	3603	1212	398	1610	1071	-186716	-185043
	9052	5959	4311	1284	8033	75195	0.000165411	9.88096e-05	0.0931592	0.21465	2044	4780	3506	1044	484	1528	807	-176159	-174461
	8143	6575	4438	1175	7659	75940	8.49229e-05	8.04784e-05	0.0999629	0.227032	1881	4562	3519	1151	216	1367	992	-195377	-193864
	6024	5469	4315	1325	7763	75195	0.000197834	0.000163741	0.142479	0.223983	1948	4700	3372	1147	653	1800	780	-180419	-178859
	7585	5729	4321	1208	8126	75195	0.000114217	0.000149047	0.0384177	0.254997	1851	4549	3302	1145	436	1581	797	-175710	-174168
	7000	5120	4357	1264	7829	75195	0.000382485	0.00012677	0.105295	0.379641	1889	4651	3103	1415	333	1748	1081	-180785	-179504
	7894	6594	4371	1220	7762	75195	3.93379e-05	0.00022133	0.0409685	0.233809	1939	4643	3702	1316	390	1706	939	-182715	-181196
	8596	6939	4454	1238	8002	75195	4.99748e-05	0.000163793	0.0461219	0.221411	1947	4732	3646	1254	519	1773	919	-188348	-186733
	11864	6130	4517	1167	7759	75924	0.000113441	0.000164076	0.003374	0.320654	1785	4547	3401	1240	179	1419	1060	-195842	-194068
	7444	5487	4312	1200	8063	75940	0.000115709	0.000178185	0.064589	0.270392	1794	4425	3446	1216	323	1539	921	-181049	-179652
	6795	7058	4548	1164	7943	75195	0.000241791	0.000183251	0.0222691	0.322579	1958	4792	3851	1399	181	1580	1142	-173843	-172261
	7832	6433	4781	1271	7599	75967	0.000123572	0.000184481	0.0211911	0.304962	1849	4704	3497	1427	323	1750	1262	-181634	-180240
	7045	6727	4511	1234	7457	75195	0.000168054	0.000121383	0.067909	0.324395	1939	4788	3627	1148	578	1726	1011	-176393	-174708
	10551	5746	4384	1176	7946	75195	9.24427e-05	0.000139183	0.0603022	0.289659	1931	4568	3657	1376	140	1516	984	-191324	-189828
	8957	6534	4457	1284	7665	76138	8.49156e-05	0.00017345	0.0021063	0.304522	2035	4632	3605	1241	465	1706	1032	-191884	-190069
	7924	4780	4426	1342	8165	75949	0.000417338	7.87522e-05	0.153842	0.336065	1945	4635	3197	1218	459	1677	988	-183846	-182453
	7304	6503	4511	1214	7778	75195	0.000207784	0.000226203	0.0179281	0.29716	1915	4579	3507	1260	114	1374	1028	-189543	-188028
	7885	6661	4511	1214	8046	75195	0.00014798	0.000233099	0.0179281	0.274713	1939	4741	3631	1276	304	1580	1041	-184023	-182517
	6864	7459	4574	1356	7957	75195	0.000152045	0.000153859	0.0443638	0.27391	2000	4788	3743	1224	334	1558	1077	-184439	-182895
	5986	6583	4394	1242	8048	75195	2.20166e-05	0.00025992	0.0629281	0.211569	2011	4567	3656	1202	390	1592	873	-182866	-181506
	7510	6375	4542	1109	7277	75195	0.000182983	0.000107114	0.0566321	0.255431	1796	4676	3461	1163	366	1529	964	-173436	-171976
	11066	6804	4338	1330	7957	75195	0.000113605	0.000161702	0.0165509	0.30648	2039	4639	3603	1351	400	1751	1069	-183994	-182556
	5906	5024	4548	1160	7511	75940	0.000379906	0.000102775	0.136946	0.310476	1891	4413	3187	1244	412	1656	1047	-180513	-179060
	8946	5534	4571	1233	7487	75195	0.000219699	0.00017187	0.0192967	0.383795	1766	4571	3438	1136	451	1587	970	-189844	-188120
	7493	6421	4314	1271	8026	75195	0.000142175	0.000157284	0.0470573	0.242174	1848	4480	3672	1308	79	1387	1009	-181165	-179679
	8010	6429	4469	1158	7421	75195	8.4869e-05	0.000263956	0.0142168	0.289705	1779	4720	3635	1218	102	1320	933	-177661	-176340
	6814	6642	4388	1214	7957	75195	9.53912e-05	0.000314177	0.0333594	0.259387	1954	4585	3387	1127	144	1271	933	-179858	-178532
	6730	7375	4450	1138	8096	75195	6.4156e-05	0.000292108	0.000493502	0.278925	1826	4658	3660	1337	73	1410	1114	-184745	-183295
	9407	6613	4339	1160	8126	75195	0.000146635	0.000145639	0.0523813	0.247376	1799	4594	3689	1068	165	1233	934	-188277	-186806
Data 3	Block-Bootstrap Replicate Maximum Likelihood Parameter Estimates of Demographic Model HOai for Populations ROM, BOH, FRS4, AGS1, PLS1
	NCONL	NCONS	MIG10	MIG01	ADMY	TD1	TD0	TDY	MaxEstLhood	MaxObsLhood
	6210	7670	0.0019373	1.88243e-05	0.33051	2891	2398	487	-300352	-300137
	6034	6749	0.0019159	2.3547e-05	0.332679	3187	2819	641	-303545	-303380
	6061	6749	0.0019159	2.3547e-05	0.315518	3187	2819	614	-303256	-303079
	6300	7502	0.00201	9.23163e-05	0.355934	2909	2362	620	-301752	-301605
	6056	8038	0.0020332	3.18563e-05	0.334327	2541	2004	517	-305738	-305551
	6283	6926	0.0019159	2.3547e-05	0.345446	2722	2407	586	-303066	-302921
	5948	8168	0.0019171	3.48803e-05	0.319339	3229	2666	572	-303053	-302854
	6234	7063	0.0019159	2.3547e-05	0.324413	3229	2795	576	-302970	-302835
	5949	7379	0.0020396	2.12464e-05	0.328961	3122	2161	505	-299443	-299277
	5824	7658	0.0017948	3.77088e-05	0.318814	3058	2346	542	-303263	-303075
	6322	8164	0.0017596	3.3419e-05	0.341577	2135	1700	634	-304422	-304251
	6023	8006	0.0019171	4.93223e-05	0.322063	2916	2578	575	-306007	-305856
	6306	6951	0.0020409	8.43716e-05	0.362612	3118	2443	553	-304718	-304555
	6607	7444	0.0019159	2.75985e-05	0.349137	3187	2819	614	-305241	-305078
	5796	7176	0.0020371	3.29447e-05	0.293758	3164	2628	584	-295978	-295821
	6109	8512	0.0017042	2.42584e-05	0.365124	2253	1059	610	-302495	-302264
	6199	6816	0.0017997	2.3547e-05	0.319179	3187	2819	561	-307143	-306987
	5878	6468	0.0020759	2.3547e-05	0.315518	3187	2819	614	-297170	-296990
	6199	7108	0.0019159	2.93166e-05	0.311899	3187	2819	614	-303058	-302888
	5975	8576	0.0019732	2.7769e-05	0.358177	2800	1814	485	-304890	-304725
	6064	7720	0.0019575	1.34758e-05	0.345072	3083	2103	484	-301845	-301655
	6201	6369	0.0019379	4.36714e-05	0.334278	3187	2635	560	-299538	-299366
	5963	6749	0.0019159	2.3547e-05	0.315518	3187	2819	614	-299909	-299739
	6469	7222	0.0020435	3.48536e-05	0.373992	3199	2703	509	-304400	-304245
	6335	6600	0.0019159	2.3547e-05	0.315518	3187	2819	614	-300898	-300755
	5939	8647	0.0017692	2.23031e-05	0.351021	2288	1454	581	-305021	-304876
	6043	7751	0.0019117	3.36705e-05	0.345443	3132	2589	513	-300447	-300303
	5840	8318	0.0020416	0.000113194	0.346853	3161	2782	521	-299634	-299464
	6325	6667	0.0019159	2.3547e-05	0.315518	3187	2819	614	-299867	-299679
	6514	8418	0.0020411	3.24004e-05	0.319496	2697	2134	461	-305247	-305080
	6207	9766	0.0020553	5.01997e-05	0.357588	2733	2319	446	-306101	-305928
	6076	8201	0.0018036	4.01093e-05	0.336113	2163	1536	699	-299373	-299213
	5887	6821	0.0019159	4.04734e-05	0.345446	3187	2819	608	-301002	-300833
	6340	7309	0.0019159	2.3547e-05	0.315518	3187	2819	614	-308306	-308134
	6102	7865	0.0018171	2.08652e-05	0.29323	2943	2496	574	-303878	-303707
	5833	8090	0.0020183	8.11319e-05	0.33606	2898	2553	498	-302767	-302598
	6343	9278	0.001764	4.65501e-05	0.358738	2361	1523	735	-305884	-305729
	6410	6749	0.0019159	3.53781e-05	0.341378	3187	2819	614	-301249	-301101
	5796	8440	0.0018067	0.000103014	0.242824	3017	2179	697	-303990	-303854
	6796	6749	0.0019159	2.3547e-05	0.315518	3187	2819	614	-303760	-303617
	5773	6749	0.0019159	2.3547e-05	0.315518	3187	2819	614	-300165	-300031
	6260	8355	0.0019159	2.3547e-05	0.315518	3187	2819	614	-304064	-303893
	6199	6339	0.0019159	2.3547e-05	0.315518	3187	2819	614	-299826	-299659
	5883	8706	0.0022135	8.20271e-05	0.324894	3204	2823	440	-298285	-298120
	6137	6897	0.0020396	1.90069e-05	0.320516	3229	2856	601	-300311	-300136
	6713	7620	0.0018872	6.94535e-05	0.355608	2734	2358	565	-310953	-310800
	5890	7323	0.0020434	5.58341e-05	0.334966	3060	2424	498	-304269	-304089
	6718	6567	0.0019171	2.40346e-05	0.378154	3161	2413	725	-305017	-304808
	6034	7408	0.0019159	1.46582e-05	0.337141	2481	2185	527	-300102	-299945
	6137	6749	0.0019159	2.3547e-05	0.315518	3187	2819	614	-301180	-301006
	6131	7261	0.0020549	4.43516e-05	0.317319	3132	2569	449	-304475	-304315
	5908	7134	0.0020099	1.96732e-05	0.298072	3113	2622	491	-299190	-299001
	5900	6855	0.0019159	2.93388e-05	0.315518	3187	2759	614	-300061	-299913
	6260	6681	0.0019159	2.11668e-05	0.315518	3187	2819	614	-303398	-303230
	6275	7412	0.0021883	2.3547e-05	0.315518	3187	2819	614	-299452	-299259
	6132	6749	0.0019159	2.3547e-05	0.315518	3187	2819	614	-301331	-301171
	6044	8511	0.0016894	4.45029e-05	0.306045	2444	1969	632	-301695	-301489
	6300	7869	0.0019159	2.3547e-05	0.324853	2849	2406	560	-303201	-303056
	6277	6882	0.0019159	1.69773e-05	0.315518	3187	2819	614	-304503	-304349
	6194	7915	0.0019116	2.99754e-05	0.309986	2997	2559	532	-300612	-300445
	7134	7534	0.0017487	2.59969e-05	0.332706	2722	2224	616	-308278	-308088
	7198	7284	0.001739	3.16532e-05	0.319681	2606	1960	657	-307794	-307597
	6248	7805	0.0018008	1.89483e-05	0.331254	3002	2289	601	-304981	-304820
	6349	7497	0.0020396	2.61949e-05	0.357613	3187	2608	526	-301554	-301394
	6357	7559	0.0017997	1.69773e-05	0.315518	3187	2819	602	-305580	-305423
	5509	7257	0.0019426	9.95009e-05	0.332822	2977	2571	564	-297545	-297400
	5762	7323	0.0017997	6.02453e-05	0.342408	2948	2607	614	-300797	-300636
	6306	6927	0.0017997	2.3547e-05	0.32663	3187	2819	614	-305595	-305406
	6709	6593	0.0018008	2.72249e-05	0.381659	2359	2054	709	-298709	-298546
	6199	8078	0.0016894	2.68175e-05	0.315518	3125	2384	655	-306122	-305977
	5893	7479	0.0019159	4.61354e-05	0.345446	2749	2273	504	-300730	-300566
	6159	7247	0.0016905	6.80793e-05	0.31788	2526	2062	632	-304585	-304399
	6286	7200	0.0020396	2.1718e-05	0.353537	3226	2853	522	-303439	-303292
	6180	7966	0.0020421	3.87137e-05	0.362802	2949	2004	471	-302242	-302121
	6199	6210	0.0019159	2.3547e-05	0.315518	3187	2819	614	-300258	-300053
	6137	7174	0.0019171	3.24172e-05	0.351954	2680	2216	578	-299980	-299819
	5669	7350	0.0019159	7.96642e-05	0.315518	3187	2819	583	-298812	-298642
	6362	6402	0.0019159	2.3547e-05	0.336362	2847	2493	548	-301397	-301203
	5983	7800	0.0019064	3.92866e-05	0.355145	3159	2573	505	-303913	-303760
	6084	8262	0.0019183	8.5289e-05	0.351167	2389	1911	458	-301153	-301003
	5799	6897	0.0021032	6.86471e-05	0.329776	3150	2787	516	-296982	-296825
	6151	8778	0.0021338	1.30773e-05	0.31226	2815	2321	479	-301252	-301085
	6012	7460	0.0019724	8.59729e-05	0.373594	2778	2226	506	-301729	-301594
	5407	9044	0.0020418	0.000118202	0.369273	2611	2237	491	-301546	-301398
	5777	7461	0.0020409	5.45602e-05	0.361819	3078	2529	508	-300633	-300473
	6420	9036	0.0021219	3.72502e-05	0.347832	2400	1636	514	-302083	-301952
	6137	7719	0.0017997	4.57074e-05	0.31087	3187	2819	608	-303220	-303073
	6080	8029	0.001587	4.43449e-05	0.27602	1745	1279	769	-306738	-306553
	6260	7354	0.0019159	2.24822e-05	0.299136	3187	2662	530	-304074	-303933
	6090	7816	0.0020396	2.3547e-05	0.319717	3187	2819	539	-297869	-297704
	6705	7177	0.0019159	1.58952e-05	0.334566	3187	2819	561	-310347	-310193
	6117	7616	0.00199	8.08175e-05	0.348995	2437	2144	463	-301946	-301785
	6034	7794	0.0016394	2.58203e-05	0.368099	2917	1784	605	-308624	-308469
	6080	7742	0.0019596	2.08201e-05	0.283226	3120	2603	640	-299218	-299063
	6057	6749	0.0017997	3.98375e-05	0.315518	3187	2819	614	-298291	-298132
	6269	6747	0.0019171	1.62395e-05	0.368049	3119	2579	636	-305171	-305029
	5779	6842	0.0019159	7.96642e-05	0.315518	3187	2819	614	-299622	-299432
	5989	6954	0.0017997	2.3547e-05	0.311899	3187	2768	591	-303790	-303625
	5611	9610	0.0019207	9.28614e-05	0.360668	2243	1916	492	-301064	-300918
Data 4	Block-Bootstrap Replicate Maximum Likelihood Parameter Estimates of Demographic Model HOai for Populations ROM, GRA, FRS4, AGS1, PLS1
	NCONL	NCONS	MIG10	MIG01	ADMX	ADMY	ADMP	ADMQ	TD1	TD0	TDN	TDX	TDY	TDP	TDQ	MaxEstLhood	MaxObsLhood
	3549	11900	0.000549011	0.00027006	0.000172965	0.0017531	0.263962	0.194367	3177	1033	481	1514	1515	27	28	-292239	-291897
	3885	10823	0.000588734	0.000164024	0.000776533	0.0023995	0.267955	0.195478	3258	953	217	1170	1171	68	69	-288466	-288156
	4331	11459	0.000786782	8.58455e-05	0.0010586	0.0061523	0.291385	0.174511	3166	995	272	1267	1268	12	13	-290021	-289760
	5142	10596	0.000568611	6.76228e-05	0.0029929	0.000413198	0.279087	0.194065	3127	1262	282	1544	1545	67	68	-290282	-290004
	3794	10965	0.000651045	0.000228976	0.000585551	0.001572	0.307182	0.176108	3265	1065	301	1366	1367	64	65	-288675	-288393
	4302	10478	0.00064007	0.000168924	0.0014717	0.0012718	0.309456	0.155067	3227	1038	172	1210	1211	70	71	-293872	-293563
	4579	11528	0.000641751	0.000123787	0.0011699	0.000648304	0.305388	0.188939	3090	1133	177	1310	1311	46	47	-291398	-291106
	3855	10855	0.000596842	0.000195146	0.0013694	0.0037465	0.307182	0.176108	3265	1065	128	1193	1194	64	65	-290267	-289995
	4152	11814	0.000752643	0.000108847	0.0030681	0.0040196	0.285976	0.193019	3173	966	231	1197	1198	30	31	-293890	-293567
	4219	11531	0.000643441	0.000153874	0.0018029	0.000261152	0.305046	0.173566	3264	1125	214	1339	1340	62	63	-290943	-290674
	4347	10674	0.000666388	0.000155617	0.000457041	0.002035	0.305442	0.164056	3206	1187	85	1272	1273	41	42	-287666	-287370
	4486	12083	0.000630375	7.47508e-05	0.000765461	0.002715	0.310744	0.142315	3179	1102	423	1525	1526	41	42	-291894	-291615
	3610	10965	0.000700099	0.000195146	0.000519251	0.001572	0.307182	0.176108	3265	1065	128	1193	1194	64	65	-287554	-287259
	4773	10358	0.000517514	0.000143736	0.0017239	0.0021867	0.290102	0.192613	3133	1285	295	1580	1581	46	47	-289919	-289612
	4653	11054	0.000550764	0.000112661	0.000265216	0.000583127	0.281614	0.169546	3199	1155	356	1511	1512	19	20	-291971	-291679
	4026	10970	0.000638032	0.000142212	0.00016652	0.0015848	0.285238	0.187494	3228	1078	450	1528	1529	92	93	-291185	-290916
	3949	11835	0.000733492	8.60081e-05	0.0011547	0.0034413	0.275547	0.184355	3244	926	247	1173	1174	36	37	-288254	-288010
	3690	10738	0.000632864	0.000323426	0.000835554	0.001638	0.308775	0.180392	3242	1100	424	1524	1525	28	29	-287577	-287362
	3529	10951	0.000657822	0.000148585	0.000241171	0.000572895	0.309985	0.166565	3243	798	298	1096	1097	50	51	-289046	-288783
	4613	11743	0.000664434	0.000106386	0.000264525	0.0030689	0.292712	0.196586	3252	1232	207	1439	1440	64	65	-295286	-294954
	3738	12205	0.000679	0.000123212	0.0019595	0.000972439	0.291062	0.193172	3263	969	435	1404	1405	52	53	-291700	-291409
	4091	10849	0.000700099	0.000175186	0.000276775	0.000548842	0.307182	0.176108	3265	1065	128	1193	1194	64	65	-289199	-288918
	4260	11089	0.000658566	0.000110024	0.0017152	0.000856644	0.282093	0.183774	3216	1100	155	1255	1256	75	76	-288792	-288527
	3881	12783	0.000703407	0.000105664	0.0016305	0.000257435	0.329644	0.18318	3212	936	403	1339	1340	116	117	-298008	-297662
	4091	10965	0.000700099	0.000195146	0.0013694	0.0014597	0.307182	0.176108	3265	1065	128	1193	1194	64	65	-289552	-289241
	4023	10682	0.000690601	0.000175547	0.000681716	0.00092099	0.311712	0.17897	3223	886	529	1415	1416	51	52	-287406	-287140
	4798	10435	0.000630787	0.000149095	0.0038265	0.000542523	0.283326	0.168686	3106	1243	224	1467	1468	32	33	-289153	-288888
	4340	11525	0.000567902	0.000163935	0.0015757	0.0014063	0.282633	0.193751	3144	1076	258	1334	1335	65	66	-290926	-290668
	3891	12527	0.000508835	0.000142587	0.000772834	0.000139242	0.279197	0.164863	3162	961	225	1186	1187	57	58	-293458	-293152
	3667	11688	0.000580965	0.00015832	0.0035648	0.000504653	0.317685	0.173181	3240	964	576	1540	1541	95	96	-287913	-287659
	4348	12026	0.000596981	0.000151736	0.000562137	0.000952758	0.291298	0.184613	3111	1235	197	1432	1433	57	58	-289995	-289668
	3775	10721	0.000608247	0.000212727	0.0037341	0.000250392	0.296759	0.177423	3265	1054	320	1374	1375	51	52	-289789	-289527
	3902	10856	0.000704557	0.000114866	0.0032326	0.0014464	0.29404	0.199424	3078	1026	404	1430	1431	52	53	-286188	-285949
	3702	11093	0.000783073	0.000302928	0.000803528	0.0020142	0.298408	0.186817	3225	1183	198	1381	1382	22	23	-293777	-293494
	3835	11536	0.000571894	0.000182834	0.0013376	0.0014036	0.25779	0.194609	3173	1067	453	1520	1521	41	42	-291418	-291164
	4217	12191	0.000686826	4.38422e-05	0.0013355	0.0028201	0.289925	0.176565	3234	925	511	1436	1437	34	35	-294305	-294016
	4441	11422	0.000708866	0.000151105	0.00047323	0.000728897	0.309462	0.186567	3176	1229	123	1352	1353	60	61	-293250	-292950
	3852	11276	0.000700099	0.000179459	0.0030573	0.0010517	0.295937	0.188474	3265	903	421	1324	1325	30	31	-296096	-295750
	3524	10965	0.000614189	0.00026905	0.000945517	0.0047339	0.310829	0.185185	3265	963	359	1322	1323	57	58	-292384	-292064
	3710	11364	0.000622298	0.000149131	0.000226473	0.0025228	0.296704	0.193082	3202	865	604	1469	1470	99	100	-289417	-289161
	3901	11976	0.000601244	0.000131904	0.001733	0.0010853	0.287239	0.161159	3254	896	341	1237	1238	19	20	-291123	-290850
	4050	10619	0.000757379	0.000240064	0.0012489	0.0010913	0.319884	0.195456	3048	1088	397	1485	1486	70	71	-288436	-288152
	3908	11972	0.000631945	0.000116462	0.0010673	0.0014626	0.317315	0.191135	3164	976	367	1343	1344	100	101	-294279	-293958
	4198	11847	0.00060476	0.000118801	0.000668774	0.0035628	0.300361	0.192121	3162	1071	455	1526	1527	91	92	-293112	-292817
	3634	11217	0.000671135	0.000175281	0.000645213	0.0010897	0.330346	0.156263	3209	970	122	1092	1093	80	81	-288611	-288362
	3780	11583	0.000506782	7.56455e-05	0.000233334	0.0019728	0.296977	0.185319	3249	816	738	1554	1555	53	54	-291151	-290832
	4531	10676	0.000576825	7.62004e-05	0.000584885	0.000572272	0.300131	0.16566	3219	1032	270	1302	1303	108	109	-290855	-290585
	4008	11352	0.000500003	0.000188827	0.00032974	0.000267112	0.268227	0.216141	3218	1051	259	1310	1311	97	98	-288689	-288452
	3980	10803	0.000665447	0.000208402	0.000523848	0.000707824	0.287396	0.190571	3064	1096	237	1333	1334	76	77	-287431	-287182
	3999	11065	0.00062516	0.000161475	0.0010083	0.0010412	0.306918	0.176859	3082	1163	393	1556	1557	121	122	-287552	-287285
	3750	10965	0.000622176	0.000234333	0.000217648	0.00028642	0.294627	0.176108	3265	1054	127	1181	1182	42	43	-292898	-292579
	4232	11829	0.000550954	0.00012698	0.0034217	0.0010461	0.310086	0.18164	3158	1186	228	1414	1415	123	124	-292521	-292227
	3930	11291	0.000575476	0.000246507	0.000526638	0.0023023	0.27531	0.169311	3227	1042	290	1332	1333	55	56	-289885	-289623
	3930	11013	0.000662727	0.000148834	0.000537898	0.000574542	0.293431	0.172029	3108	902	461	1363	1364	14	15	-286156	-285907
	3705	11011	0.000629381	0.000172323	0.000893642	0.002337	0.28296	0.218462	3128	889	280	1169	1170	91	92	-285991	-285724
	4196	11231	0.000700099	0.000195146	0.000481428	0.001572	0.294525	0.186516	3265	1137	114	1251	1252	76	77	-289514	-289241
	3951	12832	0.000700608	0.000112369	0.0011746	0.000763318	0.310947	0.166719	3227	1042	188	1230	1231	61	62	-295611	-295317
	4517	11248	0.000632878	0.000111188	0.000521375	0.0002112	0.291667	0.176307	3136	993	129	1122	1123	24	25	-294285	-293995
	3722	12570	0.000652067	0.000177323	0.000224717	0.0010642	0.298662	0.185077	3220	1021	431	1452	1453	64	65	-294726	-294421
	3963	10965	0.000806769	9.02358e-05	0.000519251	0.0016768	0.297791	0.192484	3232	939	143	1082	1083	76	77	-285237	-284982
	3713	10646	0.000612097	0.000235619	0.0013694	0.001572	0.307182	0.176108	3265	1065	128	1193	1194	64	65	-289671	-289366
	4385	10724	0.000658432	0.00012845	0.000263062	0.000634791	0.289858	0.148705	3190	1013	568	1581	1582	36	37	-291180	-290896
	4280	10965	0.000700099	0.000195146	0.000519251	0.001572	0.307182	0.176108	3265	1065	128	1193	1194	64	65	-291117	-290846
	3883	11847	0.000578324	0.000173031	0.000769944	0.000360448	0.281166	0.168589	3161	906	478	1384	1385	10	11	-289526	-289234
	3929	12840	0.000683844	0.000183348	0.000582564	0.000319856	0.286067	0.216481	3139	1122	295	1417	1418	92	93	-293041	-292759
	4137	11066	0.000699335	0.000124028	0.0015774	0.0021129	0.292017	0.204441	3212	1075	461	1536	1537	82	83	-286837	-286575
	3911	11875	0.000672639	7.74113e-05	0.000718865	0.000679668	0.319485	0.153454	3171	896	576	1472	1473	48	49	-289812	-289543
	4196	11494	0.000568721	0.000117087	0.0022786	0.000317203	0.294646	0.182899	3246	1104	408	1512	1513	72	73	-286466	-286238
	4079	12285	0.000559835	4.7049e-05	0.0014985	0.0067602	0.286062	0.178923	3112	894	194	1088	1089	63	64	-291800	-291524
	4424	11088	0.000630328	6.88861e-05	0.000705444	0.000293386	0.296659	0.175632	3115	1009	411	1420	1421	63	64	-290338	-290065
	3854	12486	0.00064936	0.000143591	0.0001932	0.000747803	0.278582	0.170333	3221	1010	435	1445	1446	28	29	-294484	-294203
	3776	11464	0.000656729	0.000134713	0.0019262	0.0011693	0.273036	0.193303	3139	988	172	1160	1161	20	21	-291747	-291449
	3933	11859	0.000694529	0.000226934	0.000293646	0.000954306	0.310345	0.176108	3200	1065	127	1192	1193	83	84	-294032	-293748
	3859	10712	0.000785004	0.000148376	0.00096409	0.000402962	0.320974	0.171083	3209	947	82	1029	1030	51	52	-287901	-287638
	3672	10621	0.000627431	0.000245714	0.000886735	0.000196418	0.298959	0.197061	3234	927	190	1117	1118	64	65	-294088	-293765
	4124	11181	0.000744266	0.000124502	0.000558587	0.0012777	0.291848	0.171238	3257	1216	100	1316	1317	39	40	-284881	-284632
	4127	11102	0.000734263	0.000164124	0.00031597	0.000375393	0.313415	0.189038	3068	958	99	1057	1058	42	43	-291664	-291366
	3945	10849	0.000700099	0.000195146	0.000519251	0.001572	0.307182	0.176108	3265	1065	128	1193	1194	64	65	-290921	-290597
	3713	10740	0.000700099	0.000195313	0.000611614	0.001308	0.315423	0.176108	3265	992	343	1335	1336	59	60	-286825	-286534
	4336	10773	0.000621545	0.000113796	0.0011012	0.0016312	0.298712	0.170542	3227	1015	142	1157	1158	61	62	-291037	-290773
	4191	11048	0.000560865	0.000195146	0.0010888	0.0017361	0.315766	0.169565	3260	1175	341	1516	1517	65	66	-294720	-294418
	4205	11477	0.000638584	0.000107478	0.000750757	0.000754207	0.316016	0.176315	3152	1086	396	1482	1483	105	106	-291832	-291531
	4258	9836	0.000704795	0.000220872	0.00039379	0.0038173	0.320719	0.192923	3255	1282	27	1309	1310	78	79	-292875	-292540
	4124	10667	0.000682827	0.000147838	0.000359428	0.000870005	0.310716	0.191638	3236	941	270	1211	1212	95	96	-291905	-291590
	3909	10855	0.000700099	0.000195146	0.000519251	0.001572	0.307182	0.176108	3265	1065	128	1193	1194	64	65	-283271	-283025
	3720	11590	0.000697705	0.00015554	0.0065262	0.0034972	0.301097	0.202423	3140	1006	232	1238	1239	76	77	-285502	-285280
	3955	10689	0.000637918	0.000164121	0.0033719	0.0029713	0.293819	0.178843	3259	911	322	1233	1234	25	26	-289267	-289012
	4002	11136	0.000572808	4.97032e-05	0.0020073	0.000255238	0.300334	0.166712	3236	771	420	1191	1192	77	78	-291101	-290867
	4018	11483	0.000520049	0.000154841	0.000301391	0.0024758	0.275699	0.199838	3230	991	522	1513	1514	49	50	-290616	-290310
	3972	11522	0.000700608	0.000164326	0.0020222	0.0010942	0.297345	0.179367	3183	952	459	1411	1412	56	57	-292658	-292360
	4004	10742	0.000700099	0.000195146	0.000519251	0.001572	0.307182	0.176108	3265	1065	128	1193	1194	64	65	-288401	-288142
	3769	10855	0.000752849	0.000212548	0.0013694	0.000342404	0.315839	0.176108	3265	1065	194	1259	1260	64	65	-287406	-287145
	4195	10675	0.000559462	0.000238335	0.0010474	0.000305321	0.303476	0.199984	3037	1086	231	1317	1318	60	61	-291753	-291460
	3750	10855	0.000628381	0.000264924	0.0015026	0.0017098	0.316278	0.160931	3265	1065	142	1207	1208	64	65	-294683	-294378
	3906	11196	0.000480155	0.000195539	0.000701233	0.0013749	0.2922	0.167706	3176	1057	471	1528	1529	34	35	-290957	-290689
	3586	10706	0.000745901	0.000235231	0.0014748	0.000836496	0.295744	0.200339	3247	904	253	1157	1158	52	53	-290125	-289816
	4133	11195	0.000604674	0.000114499	0.000469352	0.000574989	0.26335	0.208369	3164	1058	189	1247	1248	49	50	-291563	-291258
	3985	11287	0.000730574	0.000143025	0.0010962	0.000840753	0.325632	0.177501	3227	1009	129	1138	1139	108	109	-290482	-290207
	4240	11623	0.000679795	0.000108902	0.000492897	0.0023665	0.297562	0.185515	3258	1118	192	1310	1311	57	58	-289861	-289605
	4925	10574	0.000558525	4.85499e-05	0.0013204	0.0051071	0.286763	0.189123	3229	1214	115	1329	1330	80	81	-288623	-288324

## Sheet: Figure 5a-b
Figure 5a-b
Data 1	FST Estimates for Non-Overlapping Windows With At Least 2,500 Sequenced Sites
	Population Comparison	Chromosome	Window Start	Window End	FST	Number of SNPs
	AGS1 vs. PLS1	I	271880	448106	0.674688	12
	AGS1 vs. PLS1	I	450743	707765	0.576167	8
	AGS1 vs. PLS1	I	707858	986890	0.622888	14
	AGS1 vs. PLS1	I	986901	1338356	0.50928	12
	AGS1 vs. PLS1	I	1339363	1585017	0.680831	18
	AGS1 vs. PLS1	I	1585033	1883312	0.493669	15
	AGS1 vs. PLS1	I	1924540	2243869	0.451801	25
	AGS1 vs. PLS1	I	2285612	2573282	0.508429	23
	AGS1 vs. PLS1	I	2591266	2844885	0.448766	22
	AGS1 vs. PLS1	I	2867406	3148804	0.553586	15
	AGS1 vs. PLS1	I	3151938	3574696	0.664082	13
	AGS1 vs. PLS1	I	3581236	3814805	0.551393	15
	AGS1 vs. PLS1	I	3823744	4234278	0.618034	20
	AGS1 vs. PLS1	I	4286993	4542471	0.641998	9
	AGS1 vs. PLS1	I	4562131	4800902	0.374384	12
	AGS1 vs. PLS1	I	4816135	5102347	0.419987	17
	AGS1 vs. PLS1	I	5140434	5696608	0.70295	8
	AGS1 vs. PLS1	I	5716315	6019524	0.497621	15
	AGS1 vs. PLS1	I	6026769	6280031	0.736688	10
	AGS1 vs. PLS1	I	6298774	6468624	0.481833	4
	AGS1 vs. PLS1	I	6470746	6830863	0.544404	13
	AGS1 vs. PLS1	I	6886180	7347099	0.717976	17
	AGS1 vs. PLS1	I	7489576	7859035	0.598598	12
	AGS1 vs. PLS1	I	7860811	7994157	0.671788	9
	AGS1 vs. PLS1	I	8018000	8334224	0.625988	5
	AGS1 vs. PLS1	I	8403953	8598827	0.590916	7
	AGS1 vs. PLS1	I	8612942	8919541	0.618641	5
	AGS1 vs. PLS1	I	8923042	9249067	0.926149	5
	AGS1 vs. PLS1	I	9266537	9673793	NA	0
	AGS1 vs. PLS1	I	9674289	10009644	0.619697	3
	AGS1 vs. PLS1	I	10047202	10318959	0.333128	6
	AGS1 vs. PLS1	I	10340055	10833618	0.536556	6
	AGS1 vs. PLS1	I	10863880	11203705	0.444602	5
	AGS1 vs. PLS1	I	11210363	11575658	0.516446	8
	AGS1 vs. PLS1	I	11658375	12264828	0.683445	7
	AGS1 vs. PLS1	I	12276464	12504926	0.417247	8
	AGS1 vs. PLS1	I	12548846	12847260	0.528238	20
	AGS1 vs. PLS1	I	12866452	13283699	0.6395	7
	AGS1 vs. PLS1	I	13346731	13754016	0.67532	6
	AGS1 vs. PLS1	I	13846970	14259938	0.780223	14
	AGS1 vs. PLS1	I	14268883	14562790	0.73192	11
	AGS1 vs. PLS1	I	14565522	15195795	0.648248	4
	AGS1 vs. PLS1	I	15241726	15603883	0.519541	10
	AGS1 vs. PLS1	I	15607776	16280700	0.635042	13
	AGS1 vs. PLS1	I	16282593	16511436	0.398672	11
	AGS1 vs. PLS1	I	16511687	16837064	0.599069	6
	AGS1 vs. PLS1	I	16847577	17115003	0.450723	10
	AGS1 vs. PLS1	I	17121664	17315393	0.738208	10
	AGS1 vs. PLS1	I	17328834	17530452	0.778086	9
	AGS1 vs. PLS1	I	17563153	18007398	0.684873	6
	AGS1 vs. PLS1	I	18109234	18594408	0.539075	8
	AGS1 vs. PLS1	I	18597926	18936571	0.785017	10
	AGS1 vs. PLS1	I	18969540	19764315	0.586165	12
	AGS1 vs. PLS1	I	19795000	20185043	0.900853	8
	AGS1 vs. PLS1	I	20204855	20955825	0.567204	8
	AGS1 vs. PLS1	I	20968082	21344142	0.716189	12
	AGS1 vs. PLS1	I	21425907	22094055	0.503607	18
	AGS1 vs. PLS1	I	22230498	22570643	0.590867	13
	AGS1 vs. PLS1	I	22651710	22985186	0.445892	10
	AGS1 vs. PLS1	I	22990394	23409115	0.721313	11
	AGS1 vs. PLS1	I	23432267	23864225	0.456157	7
	AGS1 vs. PLS1	I	23895720	24566622	0.647299	12
	AGS1 vs. PLS1	I	24604100	24789333	0.699415	10
	AGS1 vs. PLS1	I	24806814	25002354	0.756565	16
	AGS1 vs. PLS1	I	25041867	25253907	0.533791	10
	AGS1 vs. PLS1	I	25258070	25559931	0.647728	17
	AGS1 vs. PLS1	I	25569172	25884650	0.745307	9
	AGS1 vs. PLS1	I	25885483	26226994	0.659184	29
	AGS1 vs. PLS1	I	26236829	26654830	0.658134	13
	AGS1 vs. PLS1	I	26662290	26942703	0.661508	7
	AGS1 vs. PLS1	I	26946809	27307337	0.665789	12
	AGS1 vs. PLS1	I	27311353	27859195	0.428963	22
	AGS1 vs. PLS1	I	27866426	28146088	0.495127	18
	AGS1 vs. PLS1	I	28146778	28301089	0.320832	17
	AGS1 vs. PLS1	I	28307360	28476975	0.3966	17
	AGS1 vs. PLS1	I	28478182	28586905	0.461986	9
	AGS1 vs. PLS1	I	28600107	28791847	0.405089	9
	AGS1 vs. PLS1	I	28798094	28968991	0.409639	19
	AGS1 vs. PLS1	I	28969532	29101964	0.414637	17
	AGS1 vs. PLS1	I	29120355	29298464	0.618091	9
	AGS1 vs. PLS1	I	29301282	29571455	0.778836	3
	AGS1 vs. PLS1	II	826	376702	0.65459	10
	AGS1 vs. PLS1	II	461132	864653	0.492435	19
	AGS1 vs. PLS1	II	904334	1217825	0.613267	5
	AGS1 vs. PLS1	II	1218285	1970759	0.534327	15
	AGS1 vs. PLS1	II	2010690	2444363	0.391637	9
	AGS1 vs. PLS1	II	2450319	2942259	0.432421	15
	AGS1 vs. PLS1	II	2949470	3448273	0.520766	8
	AGS1 vs. PLS1	II	3454075	3780130	0.375589	15
	AGS1 vs. PLS1	II	3812354	4260007	0.797908	9
	AGS1 vs. PLS1	II	4301245	4760244	0.448558	16
	AGS1 vs. PLS1	II	4763671	5123722	0.546341	11
	AGS1 vs. PLS1	II	5125021	5523579	0.7403	10
	AGS1 vs. PLS1	II	5523851	5738489	0.756096	7
	AGS1 vs. PLS1	II	5754663	6021901	0.719424	16
	AGS1 vs. PLS1	II	6027783	6282229	0.29728	9
	AGS1 vs. PLS1	II	6288139	6477661	0.579701	9
	AGS1 vs. PLS1	II	6487579	6761908	0.543968	15
	AGS1 vs. PLS1	II	6763233	7073895	0.423018	13
	AGS1 vs. PLS1	II	7128097	7670822	0.779021	6
	AGS1 vs. PLS1	II	7686256	8147318	0.549222	8
	AGS1 vs. PLS1	II	8175708	8512398	0.568535	9
	AGS1 vs. PLS1	II	8594908	8858003	0.3441	10
	AGS1 vs. PLS1	II	8874155	9109551	0.849741	5
	AGS1 vs. PLS1	II	9141490	9473593	0.742993	8
	AGS1 vs. PLS1	II	9490178	9788750	0.509018	2
	AGS1 vs. PLS1	II	9792047	10309534	0.471826	10
	AGS1 vs. PLS1	II	10364260	10596227	0.548925	6
	AGS1 vs. PLS1	II	10624921	10960254	0.712898	6
	AGS1 vs. PLS1	II	10962082	11563526	0.751118	3
	AGS1 vs. PLS1	II	11574791	11822329	0.330268	5
	AGS1 vs. PLS1	II	11849815	12111062	0.531975	9
	AGS1 vs. PLS1	II	12119684	12341559	0.718807	7
	AGS1 vs. PLS1	II	12344165	12711883	0.481709	10
	AGS1 vs. PLS1	II	12714149	13244830	0.702083	9
	AGS1 vs. PLS1	II	13271470	13535045	0.370752	4
	AGS1 vs. PLS1	II	13549308	13977130	0.863721	4
	AGS1 vs. PLS1	II	14005727	14400677	0.188855	6
	AGS1 vs. PLS1	II	14408745	14839964	0.858884	8
	AGS1 vs. PLS1	II	14864902	15363288	0.522697	9
	AGS1 vs. PLS1	II	15381240	15743956	0.49301	9
	AGS1 vs. PLS1	II	15748682	16064370	0.56925	10
	AGS1 vs. PLS1	II	16136811	16722521	0.438074	8
	AGS1 vs. PLS1	II	16723756	17139163	0.620205	8
	AGS1 vs. PLS1	II	17144232	17637576	0.655539	7
	AGS1 vs. PLS1	II	17642516	18209045	0.56066	14
	AGS1 vs. PLS1	II	18215104	18447797	0.429069	15
	AGS1 vs. PLS1	II	18508142	18892598	0.2522	8
	AGS1 vs. PLS1	II	18969604	19208765	0.407264	7
	AGS1 vs. PLS1	II	19212776	19508377	0.589709	20
	AGS1 vs. PLS1	II	19539841	19795732	0.568642	20
	AGS1 vs. PLS1	II	19796629	20139632	0.533386	12
	AGS1 vs. PLS1	II	20143748	20425228	0.591048	32
	AGS1 vs. PLS1	II	20443451	20660750	0.708553	19
	AGS1 vs. PLS1	II	20667490	20949147	0.609589	10
	AGS1 vs. PLS1	II	21053045	21423519	0.571741	18
	AGS1 vs. PLS1	II	21425206	21664294	0.595829	20
	AGS1 vs. PLS1	II	21666104	21977219	0.680112	17
	AGS1 vs. PLS1	II	21986583	22292910	0.603765	15
	AGS1 vs. PLS1	II	22299368	22478955	0.817868	6
	AGS1 vs. PLS1	II	22504827	22680418	0.676274	8
	AGS1 vs. PLS1	II	22705259	23068152	0.66312	12
	AGS1 vs. PLS1	II	23072066	23310479	0.74212	7
	AGS1 vs. PLS1	II	23327190	23570520	0.447918	14
	AGS1 vs. PLS1	III	24974	392295	0.548622	11
	AGS1 vs. PLS1	III	458746	681795	0.719476	12
	AGS1 vs. PLS1	III	689143	1116187	0.182598	14
	AGS1 vs. PLS1	III	1126521	1465866	0.670667	7
	AGS1 vs. PLS1	III	1468298	1749573	0.616556	6
	AGS1 vs. PLS1	III	1751025	2216177	0.776642	16
	AGS1 vs. PLS1	III	2233110	2648101	0.744992	11
	AGS1 vs. PLS1	III	2652286	2968132	0.839937	2
	AGS1 vs. PLS1	III	2979246	3574470	0.794069	5
	AGS1 vs. PLS1	III	3605767	4189064	0.689925	4
	AGS1 vs. PLS1	III	4236766	4685119	0.494632	11
	AGS1 vs. PLS1	III	4694271	5025703	0.358845	15
	AGS1 vs. PLS1	III	5041704	5366195	0.614879	11
	AGS1 vs. PLS1	III	5381957	5706003	0.590085	11
	AGS1 vs. PLS1	III	5741958	6024634	0.506229	11
	AGS1 vs. PLS1	III	6026618	6379316	0.433671	12
	AGS1 vs. PLS1	III	6384910	6842897	0.479813	9
	AGS1 vs. PLS1	III	6842970	7074565	0.510516	16
	AGS1 vs. PLS1	III	7076053	7498840	0.524679	6
	AGS1 vs. PLS1	III	7504584	7812885	0.614104	13
	AGS1 vs. PLS1	III	7836497	8070882	0.7088	16
	AGS1 vs. PLS1	III	8071783	8297333	0.744805	11
	AGS1 vs. PLS1	III	8302226	8609212	0.419661	7
	AGS1 vs. PLS1	III	8621773	8860402	0.749348	16
	AGS1 vs. PLS1	III	8911127	9127920	0.816296	5
	AGS1 vs. PLS1	III	9132668	9339297	0.0688924	17
	AGS1 vs. PLS1	III	9388120	9606407	0.549584	9
	AGS1 vs. PLS1	III	9607956	9804108	0.558271	5
	AGS1 vs. PLS1	III	9813842	10175586	0.643521	14
	AGS1 vs. PLS1	III	10177981	10423773	0.209896	10
	AGS1 vs. PLS1	III	10432282	10869180	0.424901	11
	AGS1 vs. PLS1	III	10870655	11147468	0.308987	7
	AGS1 vs. PLS1	III	11159664	11493733	0.278781	7
	AGS1 vs. PLS1	III	11514622	11841453	0.732758	12
	AGS1 vs. PLS1	III	11876199	12256640	0.549651	17
	AGS1 vs. PLS1	III	12307662	12614050	0.550533	14
	AGS1 vs. PLS1	III	12619713	12793427	0.252556	17
	AGS1 vs. PLS1	III	12798875	12979311	0.71027	18
	AGS1 vs. PLS1	III	13014903	13401609	0.27411	15
	AGS1 vs. PLS1	III	13441469	13611046	0.565179	15
	AGS1 vs. PLS1	III	13611565	13872605	0.770819	10
	AGS1 vs. PLS1	III	13894692	14187835	0.701611	5
	AGS1 vs. PLS1	III	14191949	14433796	0.59993	17
	AGS1 vs. PLS1	III	14452863	14668442	0.63858	19
	AGS1 vs. PLS1	III	14693414	15013382	0.524771	17
	AGS1 vs. PLS1	III	15030544	15247575	0.725388	14
	AGS1 vs. PLS1	III	15249343	16156131	0.633102	20
	AGS1 vs. PLS1	III	16160278	16374679	0.600745	19
	AGS1 vs. PLS1	III	16429343	16666354	0.45718	16
	AGS1 vs. PLS1	III	16668388	16902561	0.35734	24
	AGS1 vs. PLS1	III	16944160	17131470	0.563058	22
	AGS1 vs. PLS1	III	17140729	17380045	0.404106	29
	AGS1 vs. PLS1	III	17383044	17587143	0.289133	16
	AGS1 vs. PLS1	III	17587287	17696067	0.310776	10
	AGS1 vs. PLS1	IV	3855	255416	0.405775	5
	AGS1 vs. PLS1	IV	255747	573480	0.509123	16
	AGS1 vs. PLS1	IV	579182	880067	0.647042	15
	AGS1 vs. PLS1	IV	902283	1202019	0.596624	10
	AGS1 vs. PLS1	IV	1222196	1591978	0.600025	12
	AGS1 vs. PLS1	IV	1621302	1840452	0.650496	19
	AGS1 vs. PLS1	IV	1878908	2034034	0.546409	14
	AGS1 vs. PLS1	IV	2078089	2344190	0.582653	19
	AGS1 vs. PLS1	IV	2361391	2883772	0.539214	18
	AGS1 vs. PLS1	IV	2893219	3150945	0.429778	22
	AGS1 vs. PLS1	IV	3179481	3491484	0.655683	20
	AGS1 vs. PLS1	IV	3534292	3830984	0.650772	14
	AGS1 vs. PLS1	IV	3846337	4039480	0.775348	13
	AGS1 vs. PLS1	IV	4040030	4292016	0.503117	27
	AGS1 vs. PLS1	IV	4310205	4530965	0.390297	11
	AGS1 vs. PLS1	IV	4546519	4850790	0.722457	11
	AGS1 vs. PLS1	IV	4882492	5041487	0.834729	13
	AGS1 vs. PLS1	IV	5048190	5300232	0.542838	6
	AGS1 vs. PLS1	IV	5352339	5608918	0.86786	10
	AGS1 vs. PLS1	IV	5640741	5974451	0.810664	11
	AGS1 vs. PLS1	IV	6024004	6387050	0.556945	18
	AGS1 vs. PLS1	IV	6391804	6620346	0.424549	19
	AGS1 vs. PLS1	IV	6630305	6993182	0.407366	4
	AGS1 vs. PLS1	IV	7063931	7506381	0.526486	12
	AGS1 vs. PLS1	IV	7511167	8128904	0.615764	7
	AGS1 vs. PLS1	IV	8128925	8500213	0.428757	20
	AGS1 vs. PLS1	IV	8554173	9174528	0.221132	12
	AGS1 vs. PLS1	IV	9177890	9545866	0.661576	12
	AGS1 vs. PLS1	IV	9553679	10062795	0.497015	9
	AGS1 vs. PLS1	IV	10231374	10499735	0.470658	10
	AGS1 vs. PLS1	IV	10514927	10919032	0.677634	21
	AGS1 vs. PLS1	IV	10926678	11213679	0.740835	18
	AGS1 vs. PLS1	IV	11238597	11529487	0.559738	3
	AGS1 vs. PLS1	IV	11545215	11827372	0.590707	7
	AGS1 vs. PLS1	IV	11850746	12163642	0.601217	8
	AGS1 vs. PLS1	IV	12180628	12382399	0.433839	12
	AGS1 vs. PLS1	IV	12388240	12829911	0.721395	17
	AGS1 vs. PLS1	IV	12830974	13212134	0.848946	6
	AGS1 vs. PLS1	IV	13300755	14025013	0.851437	3
	AGS1 vs. PLS1	IV	14030656	14431200	0.75231	7
	AGS1 vs. PLS1	IV	14453675	14731224	0.775753	4
	AGS1 vs. PLS1	IV	14809219	15077964	0.84761	12
	AGS1 vs. PLS1	IV	15133848	15507155	0.466562	9
	AGS1 vs. PLS1	IV	15525427	15794034	0.412379	19
	AGS1 vs. PLS1	IV	15868806	16240533	0.57153	9
	AGS1 vs. PLS1	IV	16260980	16688890	0.550286	12
	AGS1 vs. PLS1	IV	16702280	17287602	0.560405	5
	AGS1 vs. PLS1	IV	17311915	17792768	0.360753	9
	AGS1 vs. PLS1	IV	17857573	18424008	0.711869	11
	AGS1 vs. PLS1	IV	18446832	19017751	0.654687	15
	AGS1 vs. PLS1	IV	19140774	19773413	0.816442	6
	AGS1 vs. PLS1	IV	19790828	20400188	0.559062	17
	AGS1 vs. PLS1	IV	20401602	21115024	0.666491	7
	AGS1 vs. PLS1	IV	21155057	21678701	0.7035	4
	AGS1 vs. PLS1	IV	21698790	22326325	0.819487	9
	AGS1 vs. PLS1	IV	22331528	23006501	0.656171	3
	AGS1 vs. PLS1	IV	23046185	23525358	-0.0280401	2
	AGS1 vs. PLS1	IV	23569273	24092036	0.54164	5
	AGS1 vs. PLS1	IV	24108311	24376162	0.796799	7
	AGS1 vs. PLS1	IV	24410712	24873516	0.714992	8
	AGS1 vs. PLS1	IV	24877300	25098842	0.680282	2
	AGS1 vs. PLS1	IV	25137862	25776955	0.780447	14
	AGS1 vs. PLS1	IV	25781719	26434952	0.822296	9
	AGS1 vs. PLS1	IV	26469432	26683011	0.153909	4
	AGS1 vs. PLS1	IV	26726888	27137738	0.308263	9
	AGS1 vs. PLS1	IV	27147648	27557951	0.588202	16
	AGS1 vs. PLS1	IV	27603902	28071144	0.704992	12
	AGS1 vs. PLS1	IV	28092155	28540486	0.891384	10
	AGS1 vs. PLS1	IV	28568811	28844905	0.681299	11
	AGS1 vs. PLS1	IV	28855115	29414568	0.355355	8
	AGS1 vs. PLS1	IV	29415275	29902474	0.654307	8
	AGS1 vs. PLS1	IV	29929232	30251426	0.507787	7
	AGS1 vs. PLS1	IV	30276770	30621912	0.632817	9
	AGS1 vs. PLS1	IV	30639451	30948195	0.729602	21
	AGS1 vs. PLS1	IV	31031915	31292771	0.685126	13
	AGS1 vs. PLS1	IV	31316292	31595786	0.603882	14
	AGS1 vs. PLS1	IV	31596054	31948548	0.648395	20
	AGS1 vs. PLS1	IV	31948601	32261205	0.625848	12
	AGS1 vs. PLS1	IV	32287809	32485945	0.542215	6
	AGS1 vs. PLS1	IV	32490423	32711158	0.441287	9
	AGS1 vs. PLS1	IV	32711335	32988703	0.57453	21
	AGS1 vs. PLS1	IV	33067766	33256705	0.61849	12
	AGS1 vs. PLS1	IV	33257515	33489400	0.492282	16
	AGS1 vs. PLS1	IV	33492236	33812643	0.337511	6
	AGS1 vs. PLS1	IV	33813190	33993186	0.688251	6
	AGS1 vs. PLS1	IV	34015030	34101751	0.675948	4
	AGS1 vs. PLS1	IX	22743	296792	0.713438	11
	AGS1 vs. PLS1	IX	296997	650436	0.750584	9
	AGS1 vs. PLS1	IX	672184	1135184	0.715155	16
	AGS1 vs. PLS1	IX	1138202	1430555	0.666726	15
	AGS1 vs. PLS1	IX	1431603	1645844	0.646189	14
	AGS1 vs. PLS1	IX	1677230	1943300	0.682953	16
	AGS1 vs. PLS1	IX	1954932	2262431	0.696857	10
	AGS1 vs. PLS1	IX	2268945	2800881	0.540058	15
	AGS1 vs. PLS1	IX	2810191	3506335	0.552141	13
	AGS1 vs. PLS1	IX	3611560	4123646	0.711001	10
	AGS1 vs. PLS1	IX	4145697	4512272	0.299948	7
	AGS1 vs. PLS1	IX	4514745	4821141	0.421149	7
	AGS1 vs. PLS1	IX	4877771	5218223	0.725184	19
	AGS1 vs. PLS1	IX	5308228	5667162	0.291798	15
	AGS1 vs. PLS1	IX	5677535	6088973	0.505217	19
	AGS1 vs. PLS1	IX	6113110	6591926	0.23641	4
	AGS1 vs. PLS1	IX	6604155	6850163	0.12132	19
	AGS1 vs. PLS1	IX	6874888	7169122	0.205167	18
	AGS1 vs. PLS1	IX	7178431	7415810	0.573441	11
	AGS1 vs. PLS1	IX	7451370	7760562	0.522873	9
	AGS1 vs. PLS1	IX	7777593	8066911	0.447328	13
	AGS1 vs. PLS1	IX	8096472	8595333	0.566309	10
	AGS1 vs. PLS1	IX	8623431	8963248	0.316806	6
	AGS1 vs. PLS1	IX	8980337	9533042	0.538897	13
	AGS1 vs. PLS1	IX	9568518	9932231	0.763401	11
	AGS1 vs. PLS1	IX	9953536	10751368	0.569915	9
	AGS1 vs. PLS1	IX	10760644	11246821	0.804525	11
	AGS1 vs. PLS1	IX	11253443	11489551	0.767993	5
	AGS1 vs. PLS1	IX	11530521	11949242	0.847216	7
	AGS1 vs. PLS1	IX	11952055	12257361	0.355521	4
	AGS1 vs. PLS1	IX	12291578	12890281	0.318612	8
	AGS1 vs. PLS1	IX	12899293	13623928	0.799129	6
	AGS1 vs. PLS1	IX	13632500	13924122	0.761723	14
	AGS1 vs. PLS1	IX	13961463	14262861	0.769883	9
	AGS1 vs. PLS1	IX	14266597	14599740	0.709291	8
	AGS1 vs. PLS1	IX	14603802	14915893	0.693797	10
	AGS1 vs. PLS1	IX	14915906	15359634	0.685194	12
	AGS1 vs. PLS1	IX	15460153	15856442	0.769153	6
	AGS1 vs. PLS1	IX	15874316	16322476	0.469499	11
	AGS1 vs. PLS1	IX	16366266	16657131	0.599431	14
	AGS1 vs. PLS1	IX	16670431	16872657	0.573527	13
	AGS1 vs. PLS1	IX	16879424	17090252	0.48048	15
	AGS1 vs. PLS1	IX	17094901	17421794	0.470615	9
	AGS1 vs. PLS1	IX	17429538	17582799	0.678145	10
	AGS1 vs. PLS1	IX	17600934	17705928	0.379958	8
	AGS1 vs. PLS1	IX	17730073	18039700	0.665675	17
	AGS1 vs. PLS1	IX	18040280	18269802	0.563513	25
	AGS1 vs. PLS1	IX	18284021	18418928	0.566951	22
	AGS1 vs. PLS1	IX	18424938	18687685	0.255653	25
	AGS1 vs. PLS1	IX	18688698	19019349	0.548829	20
	AGS1 vs. PLS1	IX	19024218	19283207	0.610353	15
	AGS1 vs. PLS1	IX	19298047	19574080	0.506376	12
	AGS1 vs. PLS1	IX	19736785	20229469	0.568498	15
	AGS1 vs. PLS1	IX	20235273	20359865	0.725018	10
	AGS1 vs. PLS1	IX	20376680	20555961	0.683339	21
	AGS1 vs. PLS1	V	27972	520566	0.0572205	3
	AGS1 vs. PLS1	V	529365	972788	0.646228	12
	AGS1 vs. PLS1	V	1009624	1317225	0.729543	13
	AGS1 vs. PLS1	V	1348159	1827738	0.65993	16
	AGS1 vs. PLS1	V	1851979	2009230	0.412518	20
	AGS1 vs. PLS1	V	2030166	2509842	0.607804	14
	AGS1 vs. PLS1	V	2518399	2937605	0.411561	9
	AGS1 vs. PLS1	V	2942111	3204927	0.907443	5
	AGS1 vs. PLS1	V	3207160	3807109	0.818783	7
	AGS1 vs. PLS1	V	3818340	4519003	0.577844	4
	AGS1 vs. PLS1	V	4590800	4729673	0.479267	8
	AGS1 vs. PLS1	V	4736917	5230378	0.573123	6
	AGS1 vs. PLS1	V	5230462	5606963	0.806703	8
	AGS1 vs. PLS1	V	5612934	5994738	0.596853	6
	AGS1 vs. PLS1	V	5996375	6335827	0.863908	3
	AGS1 vs. PLS1	V	6345528	6644083	0.457354	9
	AGS1 vs. PLS1	V	6653861	7029433	0.36925	5
	AGS1 vs. PLS1	V	7030502	7210439	0.373516	14
	AGS1 vs. PLS1	V	7212963	7491000	0.775213	4
	AGS1 vs. PLS1	V	7492946	7863039	0.52824	11
	AGS1 vs. PLS1	V	7913803	8234369	0.615117	19
	AGS1 vs. PLS1	V	8242102	8615191	0.32324	16
	AGS1 vs. PLS1	V	8638337	9097405	0.361154	18
	AGS1 vs. PLS1	V	9182430	9500829	0.787658	13
	AGS1 vs. PLS1	V	9534658	9807265	0.690385	10
	AGS1 vs. PLS1	V	9815803	10250660	0.599271	9
	AGS1 vs. PLS1	V	10274886	10786772	0.792352	9
	AGS1 vs. PLS1	V	10794299	11035779	0.28804	14
	AGS1 vs. PLS1	V	11036357	11289172	0.539956	19
	AGS1 vs. PLS1	V	11289570	11729056	0.701587	15
	AGS1 vs. PLS1	V	11743867	11921627	0.778395	10
	AGS1 vs. PLS1	V	11984773	12223646	0.626284	19
	AGS1 vs. PLS1	V	12239011	12573904	0.186177	8
	AGS1 vs. PLS1	V	12578748	12855676	0.669064	11
	AGS1 vs. PLS1	V	12861392	13097987	0.527485	14
	AGS1 vs. PLS1	V	13106758	13427794	0.718391	16
	AGS1 vs. PLS1	V	13429548	13672799	0.672121	9
	AGS1 vs. PLS1	V	13672965	13969037	0.528219	13
	AGS1 vs. PLS1	V	13974202	14114273	0.673442	20
	AGS1 vs. PLS1	V	14120093	14363314	0.662746	14
	AGS1 vs. PLS1	V	14372772	14616206	0.51236	14
	AGS1 vs. PLS1	V	14619868	14866860	0.434655	17
	AGS1 vs. PLS1	V	14877143	15025981	0.614525	16
	AGS1 vs. PLS1	V	15033619	15312076	0.46407	8
	AGS1 vs. PLS1	V	15315706	15492198	0.683495	6
	AGS1 vs. PLS1	VI	31511	406454	0.132429	8
	AGS1 vs. PLS1	VI	409073	834412	0.380897	8
	AGS1 vs. PLS1	VI	877683	1170984	0.451708	13
	AGS1 vs. PLS1	VI	1185530	1535059	0.417373	11
	AGS1 vs. PLS1	VI	1598455	2171872	0.548242	10
	AGS1 vs. PLS1	VI	2261063	2680398	0.202511	6
	AGS1 vs. PLS1	VI	2711076	3113919	0.755216	7
	AGS1 vs. PLS1	VI	3139763	3525375	0.71083	16
	AGS1 vs. PLS1	VI	3526670	3817121	0.699756	10
	AGS1 vs. PLS1	VI	3823383	4183589	0.560043	7
	AGS1 vs. PLS1	VI	4232769	4416360	0.664629	13
	AGS1 vs. PLS1	VI	4441443	4871624	0.812894	6
	AGS1 vs. PLS1	VI	4884771	5206412	0.64495	16
	AGS1 vs. PLS1	VI	5207267	5477685	0.538968	7
	AGS1 vs. PLS1	VI	5489737	5852385	0.826576	6
	AGS1 vs. PLS1	VI	5857668	6242667	0.703153	8
	AGS1 vs. PLS1	VI	6243198	6628615	0.548209	10
	AGS1 vs. PLS1	VI	6632028	6946313	0.21075	7
	AGS1 vs. PLS1	VI	6971827	7206376	0.527018	7
	AGS1 vs. PLS1	VI	7230822	7607692	0.277846	12
	AGS1 vs. PLS1	VI	7624593	7819498	0.489138	7
	AGS1 vs. PLS1	VI	7857628	8145471	0.557174	22
	AGS1 vs. PLS1	VI	8178564	8476169	0.441292	9
	AGS1 vs. PLS1	VI	8507353	8683381	0.488027	16
	AGS1 vs. PLS1	VI	8706356	9065214	0.631178	9
	AGS1 vs. PLS1	VI	9156098	9547179	0.434705	12
	AGS1 vs. PLS1	VI	9553007	9675378	0.727426	15
	AGS1 vs. PLS1	VI	9675915	9938072	0.637835	8
	AGS1 vs. PLS1	VI	9963493	10449868	0.621651	12
	AGS1 vs. PLS1	VI	10481688	10901865	0.687233	8
	AGS1 vs. PLS1	VI	10912555	11351008	0.429173	16
	AGS1 vs. PLS1	VI	11364281	11820271	0.341657	14
	AGS1 vs. PLS1	VI	11967292	12541417	0.593288	8
	AGS1 vs. PLS1	VI	12555658	12839701	0.410786	12
	AGS1 vs. PLS1	VI	12845749	13266074	0.690408	10
	AGS1 vs. PLS1	VI	13285641	13715672	0.734035	6
	AGS1 vs. PLS1	VI	13734425	14199575	0.542016	7
	AGS1 vs. PLS1	VI	14203596	14610014	0.338098	18
	AGS1 vs. PLS1	VI	14630128	15183563	0.631088	22
	AGS1 vs. PLS1	VI	15193337	15558897	0.783699	10
	AGS1 vs. PLS1	VI	15570155	15726604	0.470312	23
	AGS1 vs. PLS1	VI	15732899	16002943	0.667936	13
	AGS1 vs. PLS1	VI	16011142	16200052	0.630074	10
	AGS1 vs. PLS1	VI	16200066	16402555	0.570004	14
	AGS1 vs. PLS1	VI	16474509	16789380	0.888467	20
	AGS1 vs. PLS1	VI	16793457	16907400	0.762885	18
	AGS1 vs. PLS1	VI	16938234	17106582	0.609162	28
	AGS1 vs. PLS1	VI	17188966	17401916	0.620176	5
	AGS1 vs. PLS1	VI	17438064	17840777	0.550497	10
	AGS1 vs. PLS1	VI	17841849	18091045	0.819982	13
	AGS1 vs. PLS1	VI	18102086	18392735	0.594472	5
	AGS1 vs. PLS1	VI	18397886	18695007	0.567935	5
	AGS1 vs. PLS1	VII	33502	204065	0.627637	17
	AGS1 vs. PLS1	VII	223949	424985	0.641436	30
	AGS1 vs. PLS1	VII	425329	566065	0.521871	27
	AGS1 vs. PLS1	VII	568456	890926	0.601685	12
	AGS1 vs. PLS1	VII	893587	1258592	0.319903	14
	AGS1 vs. PLS1	VII	1312028	1629439	0.717633	12
	AGS1 vs. PLS1	VII	1629574	1936644	0.556304	21
	AGS1 vs. PLS1	VII	1978224	2272089	0.666686	21
	AGS1 vs. PLS1	VII	2328682	2997412	0.646096	20
	AGS1 vs. PLS1	VII	3006992	3253495	0.755961	24
	AGS1 vs. PLS1	VII	3254742	3478917	0.418157	21
	AGS1 vs. PLS1	VII	3481735	3767075	0.696095	27
	AGS1 vs. PLS1	VII	3803853	4285224	0.60486	21
	AGS1 vs. PLS1	VII	4288712	4739636	0.525509	22
	AGS1 vs. PLS1	VII	4743860	4928905	0.607067	19
	AGS1 vs. PLS1	VII	4929644	5328581	0.665698	16
	AGS1 vs. PLS1	VII	5388271	5765174	0.567495	17
	AGS1 vs. PLS1	VII	5771199	6293962	0.733575	3
	AGS1 vs. PLS1	VII	6409925	7053800	0.568448	8
	AGS1 vs. PLS1	VII	7094388	7341332	0.511886	16
	AGS1 vs. PLS1	VII	7480826	7778689	0.5919	6
	AGS1 vs. PLS1	VII	7780768	8074568	0.528929	8
	AGS1 vs. PLS1	VII	8091742	8503094	0.326492	15
	AGS1 vs. PLS1	VII	8503632	8919349	0.750226	11
	AGS1 vs. PLS1	VII	8999008	9549418	0.637463	19
	AGS1 vs. PLS1	VII	9620136	10428215	0.42123	12
	AGS1 vs. PLS1	VII	10563849	11052969	0.314896	11
	AGS1 vs. PLS1	VII	11162789	11677596	0.288401	5
	AGS1 vs. PLS1	VII	11681111	12300879	0.552279	10
	AGS1 vs. PLS1	VII	12365098	12885432	0.4571	5
	AGS1 vs. PLS1	VII	12914002	13762427	0.497544	4
	AGS1 vs. PLS1	VII	13762761	14235411	0.399355	9
	AGS1 vs. PLS1	VII	14246385	14748640	0.459584	12
	AGS1 vs. PLS1	VII	14778324	15196721	0.624758	9
	AGS1 vs. PLS1	VII	15253060	15640550	0.394489	7
	AGS1 vs. PLS1	VII	15700112	15970548	0.744325	8
	AGS1 vs. PLS1	VII	15993150	16596251	0.71043	10
	AGS1 vs. PLS1	VII	16611238	17152667	0.548573	8
	AGS1 vs. PLS1	VII	17208854	17470337	0.564067	5
	AGS1 vs. PLS1	VII	17511794	17870891	0.396285	5
	AGS1 vs. PLS1	VII	17871232	18266042	0.778902	5
	AGS1 vs. PLS1	VII	18266924	18685825	0.822721	11
	AGS1 vs. PLS1	VII	18762284	19004169	0.674318	3
	AGS1 vs. PLS1	VII	19009702	19380669	0.746327	2
	AGS1 vs. PLS1	VII	19401305	19742443	0.806773	8
	AGS1 vs. PLS1	VII	19744345	20196217	0.342897	5
	AGS1 vs. PLS1	VII	20213002	20526226	0.69366	7
	AGS1 vs. PLS1	VII	20554667	20797147	0.725657	6
	AGS1 vs. PLS1	VII	20802378	21176129	0.36055	6
	AGS1 vs. PLS1	VII	21195090	21551271	0.164418	7
	AGS1 vs. PLS1	VII	21567604	21856769	0.69377	3
	AGS1 vs. PLS1	VII	21932595	22253780	0.797705	9
	AGS1 vs. PLS1	VII	22274271	22714984	0.703955	10
	AGS1 vs. PLS1	VII	22721408	23060553	0.806575	13
	AGS1 vs. PLS1	VII	23067725	23390761	0.394963	10
	AGS1 vs. PLS1	VII	23451485	23971340	0.568309	8
	AGS1 vs. PLS1	VII	23972540	24286118	0.810988	4
	AGS1 vs. PLS1	VII	24286320	24718172	0.391506	14
	AGS1 vs. PLS1	VII	24734369	25133694	0.31239	11
	AGS1 vs. PLS1	VII	25175776	25481898	0.651348	14
	AGS1 vs. PLS1	VII	25502154	25834867	0.330062	8
	AGS1 vs. PLS1	VII	25862763	26091521	0.44076	10
	AGS1 vs. PLS1	VII	26102491	26586910	0.485081	19
	AGS1 vs. PLS1	VII	26602975	26900405	0.634212	12
	AGS1 vs. PLS1	VII	26917848	27315348	0.661354	18
	AGS1 vs. PLS1	VII	27315527	27676889	0.533502	9
	AGS1 vs. PLS1	VII	27720356	27916520	0.700005	10
	AGS1 vs. PLS1	VII	27975907	28222197	0.55683	15
	AGS1 vs. PLS1	VII	28224236	28427865	0.446345	15
	AGS1 vs. PLS1	VII	28442076	28670698	0.462643	22
	AGS1 vs. PLS1	VII	28697508	28952383	0.415728	22
	AGS1 vs. PLS1	VII	28971391	29225178	0.723827	19
	AGS1 vs. PLS1	VII	29234832	29513944	0.539371	17
	AGS1 vs. PLS1	VII	29530186	29736274	0.456015	14
	AGS1 vs. PLS1	VII	29740876	29911474	0.558932	19
	AGS1 vs. PLS1	VII	29912501	30316622	0.44687	12
	AGS1 vs. PLS1	VII	30317494	30531491	0.48218	12
	AGS1 vs. PLS1	VIII	6237	469706	0.882425	6
	AGS1 vs. PLS1	VIII	506133	814367	0.533568	12
	AGS1 vs. PLS1	VIII	818714	1245520	0.525861	14
	AGS1 vs. PLS1	VIII	1274550	1889720	0.559233	8
	AGS1 vs. PLS1	VIII	1890616	2344257	0.560706	17
	AGS1 vs. PLS1	VIII	2356917	2723877	0.631089	10
	AGS1 vs. PLS1	VIII	2792545	3087795	0.58985	15
	AGS1 vs. PLS1	VIII	3102974	3540197	0.598699	25
	AGS1 vs. PLS1	VIII	3558323	3776001	0.616143	23
	AGS1 vs. PLS1	VIII	3811904	4268011	0.429081	15
	AGS1 vs. PLS1	VIII	4295633	4498234	0.366282	11
	AGS1 vs. PLS1	VIII	4509501	4712052	0.817412	14
	AGS1 vs. PLS1	VIII	4773080	5033498	0.658546	10
	AGS1 vs. PLS1	VIII	5040665	5165213	0.62472	11
	AGS1 vs. PLS1	VIII	5183916	5420759	0.690676	18
	AGS1 vs. PLS1	VIII	5423524	5810435	0.847745	6
	AGS1 vs. PLS1	VIII	5836000	6342898	0.939394	9
	AGS1 vs. PLS1	VIII	6382330	6915880	0.534084	9
	AGS1 vs. PLS1	VIII	6925678	7257850	0.579828	4
	AGS1 vs. PLS1	VIII	7283647	7618373	0.727155	11
	AGS1 vs. PLS1	VIII	7640628	8115127	0.82608	3
	AGS1 vs. PLS1	VIII	8152470	8593216	0.580584	14
	AGS1 vs. PLS1	VIII	8594447	9026334	0.660573	10
	AGS1 vs. PLS1	VIII	9026584	9618523	0.51372	11
	AGS1 vs. PLS1	VIII	9676405	9946785	0.107673	11
	AGS1 vs. PLS1	VIII	9951331	10483712	0.517848	12
	AGS1 vs. PLS1	VIII	10490868	10774354	0.676778	6
	AGS1 vs. PLS1	VIII	10784979	11007760	0.637403	16
	AGS1 vs. PLS1	VIII	11058258	11843583	0.508424	7
	AGS1 vs. PLS1	VIII	11843929	12420593	0.42558	8
	AGS1 vs. PLS1	VIII	12464856	12886131	0.579497	8
	AGS1 vs. PLS1	VIII	12931382	13509385	0.615248	12
	AGS1 vs. PLS1	VIII	13523463	13838697	0.569894	9
	AGS1 vs. PLS1	VIII	13838807	14073178	0.811112	4
	AGS1 vs. PLS1	VIII	14085635	14456588	0.68983	10
	AGS1 vs. PLS1	VIII	14505630	14947136	0.674657	20
	AGS1 vs. PLS1	VIII	14954473	15432108	0.658388	14
	AGS1 vs. PLS1	VIII	15433640	15591154	0.704917	11
	AGS1 vs. PLS1	VIII	15593931	15972267	0.490958	12
	AGS1 vs. PLS1	VIII	15985549	16239753	0.557036	26
	AGS1 vs. PLS1	VIII	16242725	16465064	0.480799	10
	AGS1 vs. PLS1	VIII	16476013	16701365	0.659081	7
	AGS1 vs. PLS1	VIII	16766523	16996073	0.643043	13
	AGS1 vs. PLS1	VIII	17004032	17295229	0.524876	10
	AGS1 vs. PLS1	VIII	17307758	17624522	0.647448	22
	AGS1 vs. PLS1	VIII	17625499	17851561	0.69078	13
	AGS1 vs. PLS1	VIII	17856016	18279632	0.401643	13
	AGS1 vs. PLS1	VIII	18312466	18502935	0.627532	14
	AGS1 vs. PLS1	VIII	18508270	18614148	0.550828	8
	AGS1 vs. PLS1	VIII	18627569	18797922	0.462065	13
	AGS1 vs. PLS1	VIII	18807798	19091877	0.656868	17
	AGS1 vs. PLS1	VIII	19095215	19235902	0.466386	14
	AGS1 vs. PLS1	VIII	19250425	19481092	0.475848	18
	AGS1 vs. PLS1	VIII	19481924	19639994	0.547466	21
	AGS1 vs. PLS1	VIII	19641986	19974480	0.600283	13
	AGS1 vs. PLS1	VIII	19977469	20185599	0.498672	17
	AGS1 vs. PLS1	VIII	20206776	20372819	0.458942	3
	AGS1 vs. PLS1	X	3107	456467	0.68748	13
	AGS1 vs. PLS1	X	483870	879473	0.434455	20
	AGS1 vs. PLS1	X	895825	1704653	0.572586	10
	AGS1 vs. PLS1	X	1705945	2200786	0.665605	7
	AGS1 vs. PLS1	X	2201794	3364111	0.498248	14
	AGS1 vs. PLS1	X	3391328	3558439	0.741755	18
	AGS1 vs. PLS1	X	3574062	3813303	0.535424	15
	AGS1 vs. PLS1	X	3832143	3984332	0.472789	10
	AGS1 vs. PLS1	X	4001065	4245983	0.709554	12
	AGS1 vs. PLS1	X	4279740	4516770	0.706339	16
	AGS1 vs. PLS1	X	4540203	4770841	0.617337	10
	AGS1 vs. PLS1	X	4773733	5155315	0.357682	15
	AGS1 vs. PLS1	X	5156738	5551891	0.421575	6
	AGS1 vs. PLS1	X	5604531	5962966	0.673057	20
	AGS1 vs. PLS1	X	5968078	6430349	0.701868	8
	AGS1 vs. PLS1	X	6528568	6932380	0.551651	10
	AGS1 vs. PLS1	X	6937791	7364880	0.514074	12
	AGS1 vs. PLS1	X	7425946	8205239	0.594997	17
	AGS1 vs. PLS1	X	8258278	8499295	0.246117	10
	AGS1 vs. PLS1	X	8514120	8848948	0.278845	10
	AGS1 vs. PLS1	X	8852997	9151141	0.544057	6
	AGS1 vs. PLS1	X	9156654	9448731	0.69054	12
	AGS1 vs. PLS1	X	9505576	10030767	0.738267	7
	AGS1 vs. PLS1	X	10060099	10322292	0.793911	3
	AGS1 vs. PLS1	X	10342100	10714097	0.409623	8
	AGS1 vs. PLS1	X	10721129	11092194	0.364495	5
	AGS1 vs. PLS1	X	11108935	11500146	0.875949	7
	AGS1 vs. PLS1	X	11557286	11791821	0.804113	10
	AGS1 vs. PLS1	X	11809082	12166419	0.431633	15
	AGS1 vs. PLS1	X	12171906	12631272	0.759916	11
	AGS1 vs. PLS1	X	12710695	13162553	0.233903	15
	AGS1 vs. PLS1	X	13167243	13737657	0.694406	20
	AGS1 vs. PLS1	X	13741246	14031335	0.731397	18
	AGS1 vs. PLS1	X	14045134	14454153	0.729601	13
	AGS1 vs. PLS1	X	14472605	14684036	0.421695	14
	AGS1 vs. PLS1	X	14729139	15102991	0.549348	17
	AGS1 vs. PLS1	X	15119609	15300320	0.634511	21
	AGS1 vs. PLS1	X	15359844	15709155	0.681039	16
	AGS1 vs. PLS1	X	15715713	16126741	0.498338	19
	AGS1 vs. PLS1	X	16131966	16280652	0.561096	18
	AGS1 vs. PLS1	X	16301076	16826164	0.66809	19
	AGS1 vs. PLS1	X	16831126	17186337	0.673164	12
	AGS1 vs. PLS1	X	17196611	17403527	0.63447	17
	AGS1 vs. PLS1	X	17405429	17637836	0.471143	18
	AGS1 vs. PLS1	X	17642724	17815400	0.727868	13
	AGS1 vs. PLS1	X	17819235	17968148	0.48047	3
	AGS1 vs. PLS1	XI	59771	384542	0.680046	11
	AGS1 vs. PLS1	XI	386143	965004	0.649179	12
	AGS1 vs. PLS1	XI	965756	1327123	0.525642	15
	AGS1 vs. PLS1	XI	1331870	1931448	0.665699	8
	AGS1 vs. PLS1	XI	1977180	2550238	0.471488	16
	AGS1 vs. PLS1	XI	2565715	2900693	0.577944	12
	AGS1 vs. PLS1	XI	2912201	3283791	0.629021	11
	AGS1 vs. PLS1	XI	3287216	3472272	0.53502	10
	AGS1 vs. PLS1	XI	3507494	3827116	0.730808	13
	AGS1 vs. PLS1	XI	3843320	4221254	0.47787	11
	AGS1 vs. PLS1	XI	4243984	4484490	0.583236	6
	AGS1 vs. PLS1	XI	4486855	4809983	0.584164	8
	AGS1 vs. PLS1	XI	4853293	5034987	0.840403	6
	AGS1 vs. PLS1	XI	5035039	5550470	0.447991	7
	AGS1 vs. PLS1	XI	5558197	5906754	0.726114	14
	AGS1 vs. PLS1	XI	5946123	6200916	0.795843	12
	AGS1 vs. PLS1	XI	6228941	6643501	0.585653	5
	AGS1 vs. PLS1	XI	6657822	7016822	0.420139	12
	AGS1 vs. PLS1	XI	7042782	7366107	0.246457	14
	AGS1 vs. PLS1	XI	7374458	7645694	0.27251	5
	AGS1 vs. PLS1	XI	7665786	7930867	0.555524	17
	AGS1 vs. PLS1	XI	7938773	8305852	0.493891	11
	AGS1 vs. PLS1	XI	8312919	8593592	0.62475	7
	AGS1 vs. PLS1	XI	8606712	8909293	0.481674	11
	AGS1 vs. PLS1	XI	8930345	9269656	0.441814	8
	AGS1 vs. PLS1	XI	9285368	9841971	0.577751	16
	AGS1 vs. PLS1	XI	9844412	10320583	0.549416	13
	AGS1 vs. PLS1	XI	10326166	10759682	0.317593	21
	AGS1 vs. PLS1	XI	10778631	10933595	0.438159	11
	AGS1 vs. PLS1	XI	10940719	11311740	0.568111	19
	AGS1 vs. PLS1	XI	11350482	11666993	0.742234	8
	AGS1 vs. PLS1	XI	11676547	12030879	0.634747	17
	AGS1 vs. PLS1	XI	12041692	12237270	0.831151	5
	AGS1 vs. PLS1	XI	12256242	12642348	0.639103	19
	AGS1 vs. PLS1	XI	12656681	12897419	0.435513	28
	AGS1 vs. PLS1	XI	12903466	13463830	0.486117	15
	AGS1 vs. PLS1	XI	13495531	13641627	0.492826	19
	AGS1 vs. PLS1	XI	13663060	13949149	0.706033	21
	AGS1 vs. PLS1	XI	14018323	14423138	0.552333	5
	AGS1 vs. PLS1	XI	14464989	14768532	0.567575	12
	AGS1 vs. PLS1	XI	14796211	15101320	0.627181	14
	AGS1 vs. PLS1	XI	15113954	15510469	0.576951	14
	AGS1 vs. PLS1	XI	15516719	15802945	0.778883	6
	AGS1 vs. PLS1	XI	15806672	16059171	0.521067	12
	AGS1 vs. PLS1	XI	16060511	16340057	0.449476	14
	AGS1 vs. PLS1	XI	16356863	16513126	0.547572	16
	AGS1 vs. PLS1	XI	16540371	16895769	0.603947	13
	AGS1 vs. PLS1	XI	16917393	17198831	0.834807	10
	AGS1 vs. PLS1	XI	17212366	17358145	0.590189	13
	AGS1 vs. PLS1	XI	17368397	17579291	0.367981	12
	AGS1 vs. PLS1	XII	40640	271139	0.557735	17
	AGS1 vs. PLS1	XII	282382	485107	0.433316	31
	AGS1 vs. PLS1	XII	595651	992539	0.59124	24
	AGS1 vs. PLS1	XII	993098	1339686	0.407209	14
	AGS1 vs. PLS1	XII	1346657	1494521	0.691389	22
	AGS1 vs. PLS1	XII	1505505	1696140	0.622301	30
	AGS1 vs. PLS1	XII	1757674	2186145	0.677865	23
	AGS1 vs. PLS1	XII	2187767	2425031	0.716595	10
	AGS1 vs. PLS1	XII	2450861	2910340	0.693935	13
	AGS1 vs. PLS1	XII	2990168	3219165	0.574566	18
	AGS1 vs. PLS1	XII	3219209	3623669	0.506398	16
	AGS1 vs. PLS1	XII	3624947	3907169	0.401812	18
	AGS1 vs. PLS1	XII	3916749	4284450	0.494945	18
	AGS1 vs. PLS1	XII	4286519	4801636	0.708524	13
	AGS1 vs. PLS1	XII	4826998	5131980	0.540769	13
	AGS1 vs. PLS1	XII	5149019	5395115	0.535097	5
	AGS1 vs. PLS1	XII	5438507	5653031	0.628872	5
	AGS1 vs. PLS1	XII	5668797	5906721	0.75758	10
	AGS1 vs. PLS1	XII	5907434	6172273	0.814697	8
	AGS1 vs. PLS1	XII	6276576	6471482	0.570292	9
	AGS1 vs. PLS1	XII	6532885	6845652	0.546613	16
	AGS1 vs. PLS1	XII	6863040	7087210	0.729144	10
	AGS1 vs. PLS1	XII	7174143	7658615	0.762422	5
	AGS1 vs. PLS1	XII	7720912	7977047	0.578775	12
	AGS1 vs. PLS1	XII	7992477	8510014	0.518714	7
	AGS1 vs. PLS1	XII	8527603	8780297	0.633047	5
	AGS1 vs. PLS1	XII	8784019	9331528	0.248987	5
	AGS1 vs. PLS1	XII	9343882	9715628	0.380329	9
	AGS1 vs. PLS1	XII	9717747	10046463	0.421254	6
	AGS1 vs. PLS1	XII	10055206	10395597	0.825977	7
	AGS1 vs. PLS1	XII	10446184	10729735	0.292048	3
	AGS1 vs. PLS1	XII	10741768	11103942	0.557473	6
	AGS1 vs. PLS1	XII	11171340	11503929	0.0990586	6
	AGS1 vs. PLS1	XII	11524007	12078167	0.751459	6
	AGS1 vs. PLS1	XII	12116372	12402946	0.53932	12
	AGS1 vs. PLS1	XII	12475063	13110880	0.729994	8
	AGS1 vs. PLS1	XII	13132007	13422198	0.705251	9
	AGS1 vs. PLS1	XII	13477843	13733049	0.507253	21
	AGS1 vs. PLS1	XII	13733151	14220343	0.732939	17
	AGS1 vs. PLS1	XII	14282457	14668684	0.505372	14
	AGS1 vs. PLS1	XII	14716287	15166802	0.299521	15
	AGS1 vs. PLS1	XII	15177529	15586516	0.392769	12
	AGS1 vs. PLS1	XII	15633794	16002139	0.532352	18
	AGS1 vs. PLS1	XII	16011410	16464386	0.716976	10
	AGS1 vs. PLS1	XII	16481096	16788671	0.837592	11
	AGS1 vs. PLS1	XII	16794657	17154324	0.570214	22
	AGS1 vs. PLS1	XII	17156117	17380988	0.542373	18
	AGS1 vs. PLS1	XII	17416650	17857795	0.891156	7
	AGS1 vs. PLS1	XII	17868560	18371491	0.784833	11
	AGS1 vs. PLS1	XII	18374424	19133394	0.784454	6
	AGS1 vs. PLS1	XII	19140704	19595971	0.798139	12
	AGS1 vs. PLS1	XII	19606357	19881009	0.65003	9
	AGS1 vs. PLS1	XII	20093741	20310328	0.75392	17
	AGS1 vs. PLS1	XIII	26415	338882	0.685924	11
	AGS1 vs. PLS1	XIII	341489	518741	0.683244	14
	AGS1 vs. PLS1	XIII	519491	707839	0.613017	20
	AGS1 vs. PLS1	XIII	742027	1170491	0.520387	15
	AGS1 vs. PLS1	XIII	1206463	1764646	0.356457	10
	AGS1 vs. PLS1	XIII	1804822	2145161	0.67355	10
	AGS1 vs. PLS1	XIII	2150248	2606134	0.545888	9
	AGS1 vs. PLS1	XIII	2609841	3017736	0.701139	16
	AGS1 vs. PLS1	XIII	3047153	3558071	0.627673	21
	AGS1 vs. PLS1	XIII	3602794	3887023	0.483727	18
	AGS1 vs. PLS1	XIII	3891957	4412611	0.313395	13
	AGS1 vs. PLS1	XIII	4415466	4686860	0.71729	23
	AGS1 vs. PLS1	XIII	4697967	5126175	0.486363	5
	AGS1 vs. PLS1	XIII	5127817	5540761	0.482861	8
	AGS1 vs. PLS1	XIII	5548476	5957794	0.357438	12
	AGS1 vs. PLS1	XIII	5993255	6498749	0.541744	19
	AGS1 vs. PLS1	XIII	6509312	6997958	0.636986	16
	AGS1 vs. PLS1	XIII	7050776	7418093	0.640469	11
	AGS1 vs. PLS1	XIII	7484867	8093453	0.771455	5
	AGS1 vs. PLS1	XIII	8101203	8393929	0.689883	12
	AGS1 vs. PLS1	XIII	8400281	8589508	0.732021	6
	AGS1 vs. PLS1	XIII	8629974	8845616	0.91712	1
	AGS1 vs. PLS1	XIII	8881028	9160721	0.690367	8
	AGS1 vs. PLS1	XIII	9178198	9458106	0.701507	11
	AGS1 vs. PLS1	XIII	9459935	9694565	0.681335	6
	AGS1 vs. PLS1	XIII	9715131	9993357	0.763024	8
	AGS1 vs. PLS1	XIII	10082532	10400418	0.850383	10
	AGS1 vs. PLS1	XIII	10406102	10866754	0.57539	6
	AGS1 vs. PLS1	XIII	10886606	11471377	0.550707	8
	AGS1 vs. PLS1	XIII	11482151	11859632	0.298232	4
	AGS1 vs. PLS1	XIII	11870932	12153569	0.655267	4
	AGS1 vs. PLS1	XIII	12177467	12437709	0.510171	14
	AGS1 vs. PLS1	XIII	12446353	12823051	0.818421	9
	AGS1 vs. PLS1	XIII	12824587	13257571	0.757016	5
	AGS1 vs. PLS1	XIII	13262033	13722324	0.505197	7
	AGS1 vs. PLS1	XIII	13751366	14018334	0.664949	5
	AGS1 vs. PLS1	XIII	14093411	14382142	0.607113	10
	AGS1 vs. PLS1	XIII	14417271	14581655	0.563205	12
	AGS1 vs. PLS1	XIII	14584435	14810605	0.714407	11
	AGS1 vs. PLS1	XIII	14884536	15369512	0.566952	8
	AGS1 vs. PLS1	XIII	15378477	15654687	0.507476	16
	AGS1 vs. PLS1	XIII	15663889	16041658	0.585652	17
	AGS1 vs. PLS1	XIII	16055141	16349131	0.555983	14
	AGS1 vs. PLS1	XIII	16379468	16612285	0.199461	9
	AGS1 vs. PLS1	XIII	16654935	16932715	0.638121	21
	AGS1 vs. PLS1	XIII	16945066	17253757	0.512165	6
	AGS1 vs. PLS1	XIII	17264732	17532562	0.51042	17
	AGS1 vs. PLS1	XIII	17536609	17771446	0.75725	21
	AGS1 vs. PLS1	XIII	17811719	18162422	0.581867	19
	AGS1 vs. PLS1	XIII	18178200	18521361	0.554487	14
	AGS1 vs. PLS1	XIII	18543461	18865385	0.591967	17
	AGS1 vs. PLS1	XIII	18881159	19102254	0.613304	22
	AGS1 vs. PLS1	XIII	19147241	19298741	0.354065	12
	AGS1 vs. PLS1	XIII	19302251	19552149	0.514341	27
	AGS1 vs. PLS1	XIII	19620081	19928116	0.438504	18
	AGS1 vs. PLS1	XIII	19938987	20175153	0.382023	18
	AGS1 vs. PLS1	XIII	20177091	20471083	0.441775	19
	AGS1 vs. PLS1	XIII	20472441	20638829	0.49739	8
	AGS1 vs. PLS1	XIV	8133	233598	0.606656	15
	AGS1 vs. PLS1	XIV	258304	544271	0.693825	7
	AGS1 vs. PLS1	XIV	577074	737681	0.599642	19
	AGS1 vs. PLS1	XIV	742903	920179	0.533683	19
	AGS1 vs. PLS1	XIV	921666	1184857	0.642268	17
	AGS1 vs. PLS1	XIV	1214620	1491969	0.711728	29
	AGS1 vs. PLS1	XIV	1499154	1732621	0.637055	16
	AGS1 vs. PLS1	XIV	1772502	2167121	0.554273	19
	AGS1 vs. PLS1	XIV	2205668	2448638	0.628339	26
	AGS1 vs. PLS1	XIV	2454261	2760825	0.530592	17
	AGS1 vs. PLS1	XIV	2791199	2990274	0.626013	22
	AGS1 vs. PLS1	XIV	3007301	3322212	0.613333	14
	AGS1 vs. PLS1	XIV	3324470	3576954	0.640515	15
	AGS1 vs. PLS1	XIV	3580792	3721330	0.626278	9
	AGS1 vs. PLS1	XIV	3725393	3978902	0.589656	20
	AGS1 vs. PLS1	XIV	4014749	4268189	0.648489	11
	AGS1 vs. PLS1	XIV	4304513	4584873	0.736399	11
	AGS1 vs. PLS1	XIV	4608291	4820492	0.803772	5
	AGS1 vs. PLS1	XIV	4821067	5137588	0.670384	17
	AGS1 vs. PLS1	XIV	5203879	5849615	0.694211	11
	AGS1 vs. PLS1	XIV	5868808	6081618	0.315364	6
	AGS1 vs. PLS1	XIV	6127793	6338800	0.873744	4
	AGS1 vs. PLS1	XIV	6416643	6840509	0.381032	4
	AGS1 vs. PLS1	XIV	6878210	7027910	0.780149	7
	AGS1 vs. PLS1	XIV	7049421	7264977	0.485615	10
	AGS1 vs. PLS1	XIV	7321008	7747450	0.451096	6
	AGS1 vs. PLS1	XIV	7785353	8062156	0.421446	10
	AGS1 vs. PLS1	XIV	8063538	8541554	0.301756	10
	AGS1 vs. PLS1	XIV	8550498	8894219	0.632262	10
	AGS1 vs. PLS1	XIV	8906779	9182062	0.625373	14
	AGS1 vs. PLS1	XIV	9190051	9557253	0.696946	13
	AGS1 vs. PLS1	XIV	9562462	9730947	0.694852	13
	AGS1 vs. PLS1	XIV	9736168	10135819	0.193638	16
	AGS1 vs. PLS1	XIV	10141218	10479854	0.363002	21
	AGS1 vs. PLS1	XIV	10482249	10965938	0.438444	18
	AGS1 vs. PLS1	XIV	10983836	11159329	0.543647	16
	AGS1 vs. PLS1	XIV	11169468	11506203	0.479383	22
	AGS1 vs. PLS1	XIV	11507270	11708583	0.639599	18
	AGS1 vs. PLS1	XIV	11727805	12021231	0.634263	13
	AGS1 vs. PLS1	XIV	12034030	12541491	0.56895	13
	AGS1 vs. PLS1	XIV	12549678	12994584	0.551035	15
	AGS1 vs. PLS1	XIV	13033622	13687893	0.669693	6
	AGS1 vs. PLS1	XIV	13726873	14043749	0.628384	8
	AGS1 vs. PLS1	XIV	14056112	14245783	0.334786	21
	AGS1 vs. PLS1	XIV	14258493	14507923	0.534767	19
	AGS1 vs. PLS1	XIV	14527774	14941995	0.399682	11
	AGS1 vs. PLS1	XIV	14947551	15136219	0.620932	28
	AGS1 vs. PLS1	XIV	15137976	15463834	0.63742	18
	AGS1 vs. PLS1	XIV	15468151	15790748	0.528876	36
	AGS1 vs. PLS1	XV	22275	207420	0.417355	2
	AGS1 vs. PLS1	XV	214226	339340	0.10689	17
	AGS1 vs. PLS1	XV	340705	551122	0.505372	21
	AGS1 vs. PLS1	XV	551610	806825	0.545338	17
	AGS1 vs. PLS1	XV	809097	1018856	0.686559	11
	AGS1 vs. PLS1	XV	1052022	1410503	0.494901	11
	AGS1 vs. PLS1	XV	1442085	1691489	0.627496	6
	AGS1 vs. PLS1	XV	1692371	1916491	0.742213	17
	AGS1 vs. PLS1	XV	1927345	2103883	0.615225	21
	AGS1 vs. PLS1	XV	2113364	2412068	0.522292	20
	AGS1 vs. PLS1	XV	2414570	2588451	0.363156	18
	AGS1 vs. PLS1	XV	2603650	2827434	0.585357	16
	AGS1 vs. PLS1	XV	2833550	3128286	0.502218	23
	AGS1 vs. PLS1	XV	3136746	3570849	0.44862	18
	AGS1 vs. PLS1	XV	3586379	3854840	0.400644	15
	AGS1 vs. PLS1	XV	3873133	4390371	0.31026	7
	AGS1 vs. PLS1	XV	4415937	4663209	0.326488	10
	AGS1 vs. PLS1	XV	4736990	5053737	0.615955	13
	AGS1 vs. PLS1	XV	5067586	5389303	0.735613	8
	AGS1 vs. PLS1	XV	5450030	5794338	0.48703	10
	AGS1 vs. PLS1	XV	5805029	6124220	0.542483	12
	AGS1 vs. PLS1	XV	6145328	6492949	0.491373	20
	AGS1 vs. PLS1	XV	6525866	6865165	0.544003	10
	AGS1 vs. PLS1	XV	6873792	7346255	0.265294	9
	AGS1 vs. PLS1	XV	7375386	7725589	0.35723	12
	AGS1 vs. PLS1	XV	7727089	8108537	0.253537	15
	AGS1 vs. PLS1	XV	8131130	8501029	0.301189	14
	AGS1 vs. PLS1	XV	8515971	8702611	0.499701	9
	AGS1 vs. PLS1	XV	8741625	8942040	0.465349	6
	AGS1 vs. PLS1	XV	8965645	9159192	0.593053	11
	AGS1 vs. PLS1	XV	9171548	9516374	0.593168	10
	AGS1 vs. PLS1	XV	9516897	10120205	0.67161	23
	AGS1 vs. PLS1	XV	10125780	10434118	0.362456	16
	AGS1 vs. PLS1	XV	10486200	10822293	0.389571	16
	AGS1 vs. PLS1	XV	10837241	11178274	0.577483	19
	AGS1 vs. PLS1	XV	11181277	11555259	0.610234	11
	AGS1 vs. PLS1	XV	11563084	11901469	0.594476	8
	AGS1 vs. PLS1	XV	11904803	12044884	0.594243	8
	AGS1 vs. PLS1	XV	12049038	12301388	0.582502	19
	AGS1 vs. PLS1	XV	12382454	12565288	0.387448	17
	AGS1 vs. PLS1	XV	12566891	13022400	0.459154	13
	AGS1 vs. PLS1	XV	13043129	13470308	0.523218	10
	AGS1 vs. PLS1	XV	13479292	13896346	0.552957	9
	AGS1 vs. PLS1	XV	13923797	14426494	0.0844986	11
	AGS1 vs. PLS1	XV	14525214	14902612	0.842712	6
	AGS1 vs. PLS1	XV	14948511	15203717	0.243183	10
	AGS1 vs. PLS1	XV	15225209	15551870	0.548607	16
	AGS1 vs. PLS1	XV	15587862	15989492	0.657622	11
	AGS1 vs. PLS1	XV	16001050	16674706	0.513645	18
	AGS1 vs. PLS1	XV	16680988	17272081	0.615202	6
	AGS1 vs. PLS1	XVI	18445	441678	0.629206	6
	AGS1 vs. PLS1	XVI	441694	1153937	0.651775	16
	AGS1 vs. PLS1	XVI	1175776	1634858	0.446991	8
	AGS1 vs. PLS1	XVI	1637748	1949491	0.662136	14
	AGS1 vs. PLS1	XVI	2011339	2282029	0.601567	7
	AGS1 vs. PLS1	XVI	2283144	2480934	0.421544	6
	AGS1 vs. PLS1	XVI	2482082	2689717	0.475493	17
	AGS1 vs. PLS1	XVI	2730614	3103565	0.865389	5
	AGS1 vs. PLS1	XVI	3142943	3453463	0.833797	18
	AGS1 vs. PLS1	XVI	3461425	3979529	0.702451	12
	AGS1 vs. PLS1	XVI	3985799	4549062	0.499778	11
	AGS1 vs. PLS1	XVI	4600582	5000014	0.502694	15
	AGS1 vs. PLS1	XVI	5021450	5353292	0.769689	9
	AGS1 vs. PLS1	XVI	5418464	5793657	0.670878	8
	AGS1 vs. PLS1	XVI	5799208	6244771	0.689163	6
	AGS1 vs. PLS1	XVI	6246606	6523999	0.506261	12
	AGS1 vs. PLS1	XVI	6525643	6810895	0.256746	6
	AGS1 vs. PLS1	XVI	6876324	7174763	0.525277	8
	AGS1 vs. PLS1	XVI	7190602	7491887	0.794201	20
	AGS1 vs. PLS1	XVI	7518878	7828316	0.746311	7
	AGS1 vs. PLS1	XVI	7881687	8177277	0.641269	13
	AGS1 vs. PLS1	XVI	8178109	8636505	0.321839	5
	AGS1 vs. PLS1	XVI	8642951	8927943	0.347672	3
	AGS1 vs. PLS1	XVI	8946051	9558557	0.710617	10
	AGS1 vs. PLS1	XVI	9562001	10066910	0.355675	15
	AGS1 vs. PLS1	XVI	10069291	10409154	0.550499	18
	AGS1 vs. PLS1	XVI	10457394	10878732	0.483437	15
	AGS1 vs. PLS1	XVI	10903321	11269739	0.588219	11
	AGS1 vs. PLS1	XVI	11304312	11909814	0.812328	12
	AGS1 vs. PLS1	XVI	11913731	12199497	0.310034	9
	AGS1 vs. PLS1	XVI	12226055	12662103	0.517636	11
	AGS1 vs. PLS1	XVI	12669021	13016510	0.888803	13
	AGS1 vs. PLS1	XVI	13024372	13484861	0.818375	6
	AGS1 vs. PLS1	XVI	13569732	13763395	0.788533	7
	AGS1 vs. PLS1	XVI	13781775	14178065	0.11471	16
	AGS1 vs. PLS1	XVI	14202184	14685304	0.437828	13
	AGS1 vs. PLS1	XVI	14739548	15184277	0.595986	9
	AGS1 vs. PLS1	XVI	15236372	15937467	0.685216	11
	AGS1 vs. PLS1	XVI	15940581	16149359	0.598101	17
	AGS1 vs. PLS1	XVI	16149460	16567708	0.502193	14
	AGS1 vs. PLS1	XVI	16574201	16823365	0.664962	13
	AGS1 vs. PLS1	XVI	16825887	17023137	0.604103	13
	AGS1 vs. PLS1	XVI	17030657	17375854	0.591434	18
	AGS1 vs. PLS1	XVI	17382620	17660287	0.458757	11
	AGS1 vs. PLS1	XVI	17660383	17971467	0.500504	12
	AGS1 vs. PLS1	XVI	17975171	18155958	0.409277	16
	AGS1 vs. PLS1	XVI	18162153	18324106	0.592949	18
	AGS1 vs. PLS1	XVI	18324659	18537424	0.60284	11
	AGS1 vs. PLS1	XVI	18538084	18766312	0.295195	9
	AGS1 vs. PLS1	XVI	18769587	19068691	0.550922	4
	AGS1 vs. PLS1	XVI	19069156	19214792	0.553323	3
	AGS1 vs. PLS1	XVI	19217674	19402244	0.642711	16
	AGS1 vs. PLS1	XVII	1750	252737	0.678453	12
	AGS1 vs. PLS1	XVII	269247	574977	0.436405	10
	AGS1 vs. PLS1	XVII	580031	876916	0.547862	37
	AGS1 vs. PLS1	XVII	883884	1113596	0.507883	8
	AGS1 vs. PLS1	XVII	1125637	1385641	0.585712	15
	AGS1 vs. PLS1	XVII	1395045	1728719	0.25347	13
	AGS1 vs. PLS1	XVII	1736459	1809647	0.776997	16
	AGS1 vs. PLS1	XVII	1809754	1963548	0.62207	16
	AGS1 vs. PLS1	XVII	1964386	2048524	0.369683	16
	AGS1 vs. PLS1	XVII	2053301	2236280	0.551186	15
	AGS1 vs. PLS1	XVII	2247090	2455025	0.625688	14
	AGS1 vs. PLS1	XVII	2473220	2943081	0.661286	22
	AGS1 vs. PLS1	XVII	2944304	3114785	0.491375	20
	AGS1 vs. PLS1	XVII	3161768	3358344	0.566846	15
	AGS1 vs. PLS1	XVII	3361727	3618973	0.863024	15
	AGS1 vs. PLS1	XVII	3653930	4067359	0.747164	10
	AGS1 vs. PLS1	XVII	4129058	4539088	0.793985	16
	AGS1 vs. PLS1	XVII	4545565	4971254	0.742328	14
	AGS1 vs. PLS1	XVII	4974780	5395864	0.501744	12
	AGS1 vs. PLS1	XVII	5397334	5767106	0.236348	8
	AGS1 vs. PLS1	XVII	5896534	6282652	0.821965	8
	AGS1 vs. PLS1	XVII	6331180	6869009	0.591874	9
	AGS1 vs. PLS1	XVII	6872117	7246827	0.527974	3
	AGS1 vs. PLS1	XVII	7260579	7511189	0.568128	9
	AGS1 vs. PLS1	XVII	7587245	7990994	0.310584	6
	AGS1 vs. PLS1	XVII	8017299	8540315	0.594397	1
	AGS1 vs. PLS1	XVII	8581469	8886615	0.541526	8
	AGS1 vs. PLS1	XVII	8890502	9189960	0.0349897	4
	AGS1 vs. PLS1	XVII	9209735	9437906	0.896704	4
	AGS1 vs. PLS1	XVII	9481156	9718749	0.533872	5
	AGS1 vs. PLS1	XVII	9734180	10129364	0.363802	11
	AGS1 vs. PLS1	XVII	10151644	10528226	NA	0
	AGS1 vs. PLS1	XVII	10552408	10924307	0.669584	3
	AGS1 vs. PLS1	XVII	10960425	11374950	0.60419	3
	AGS1 vs. PLS1	XVII	11384390	12012416	0.139512	4
	AGS1 vs. PLS1	XVII	12021142	12541440	0.346819	5
	AGS1 vs. PLS1	XVII	12570773	12910273	0.390158	9
	AGS1 vs. PLS1	XVII	13019230	13501023	0.692409	9
	AGS1 vs. PLS1	XVII	13505983	13782439	0.627732	9
	AGS1 vs. PLS1	XVII	13857435	14164850	0.362577	9
	AGS1 vs. PLS1	XVII	14183727	14833826	0.417078	11
	AGS1 vs. PLS1	XVII	14847608	15365435	0.465591	13
	AGS1 vs. PLS1	XVII	15373029	15691172	0.887321	9
	AGS1 vs. PLS1	XVII	15700325	16070643	0.6783	8
	AGS1 vs. PLS1	XVII	16072535	16441665	0.461142	15
	AGS1 vs. PLS1	XVII	16522971	16738806	0.210601	19
	AGS1 vs. PLS1	XVII	16767466	17058484	0.381	12
	AGS1 vs. PLS1	XVII	17098341	17357939	0.647394	19
	AGS1 vs. PLS1	XVII	17386852	17732429	0.55547	18
	AGS1 vs. PLS1	XVII	17736099	17941842	0.659422	21
	AGS1 vs. PLS1	XVII	17953390	18253407	0.649135	24
	AGS1 vs. PLS1	XVII	18255262	18606622	0.632741	12
	AGS1 vs. PLS1	XVII	18690894	19216574	0.634544	25
	AGS1 vs. PLS1	XVII	19313937	19501207	0.707433	22
	AGS1 vs. PLS1	XVII	19550800	19726627	0.474533	12
	AGS1 vs. PLS1	XVII	19758732	19868573	0.424135	24
	AGS1 vs. PLS1	XVII	19882563	20225971	0.435707	5
	AGS1 vs. PLS1	XVIII	11314	397558	0.683107	13
	AGS1 vs. PLS1	XVIII	408814	847707	0.600256	10
	AGS1 vs. PLS1	XVIII	847725	1066548	0.577096	12
	AGS1 vs. PLS1	XVIII	1067695	1331353	0.469848	12
	AGS1 vs. PLS1	XVIII	1333224	1578733	0.731105	25
	AGS1 vs. PLS1	XVIII	1639941	2003278	0.736568	14
	AGS1 vs. PLS1	XVIII	2029797	2410216	0.747813	10
	AGS1 vs. PLS1	XVIII	2460637	2866575	0.755551	20
	AGS1 vs. PLS1	XVIII	2953858	3311430	0.674698	15
	AGS1 vs. PLS1	XVIII	3315751	3481440	0.614575	12
	AGS1 vs. PLS1	XVIII	3496610	4160429	0.543137	12
	AGS1 vs. PLS1	XVIII	4212486	4569633	0.435587	8
	AGS1 vs. PLS1	XVIII	4602811	4949420	0.0909527	1
	AGS1 vs. PLS1	XVIII	4986560	5394565	0.803893	5
	AGS1 vs. PLS1	XVIII	5462273	5987596	0.302727	15
	AGS1 vs. PLS1	XVIII	6023931	6135319	0.764142	13
	AGS1 vs. PLS1	XVIII	6137981	6422211	0.70785	7
	AGS1 vs. PLS1	XVIII	6437690	6805470	0.695634	6
	AGS1 vs. PLS1	XVIII	6849563	7128188	NA	0
	AGS1 vs. PLS1	XVIII	7140335	7517852	0.688311	7
	AGS1 vs. PLS1	XVIII	7556081	8027490	0.729184	8
	AGS1 vs. PLS1	XVIII	8028157	8361392	0.864569	7
	AGS1 vs. PLS1	XVIII	8362280	8704838	0.349176	15
	AGS1 vs. PLS1	XVIII	8704911	8909608	0.354323	11
	AGS1 vs. PLS1	XVIII	8921780	9281276	0.316046	26
	AGS1 vs. PLS1	XVIII	9286458	9476451	0.701365	10
	AGS1 vs. PLS1	XVIII	9485116	9783823	0.640848	20
	AGS1 vs. PLS1	XVIII	9789126	10106284	0.695978	15
	AGS1 vs. PLS1	XVIII	10118513	10262726	0.894165	9
	AGS1 vs. PLS1	XVIII	10276892	10623337	0.75359	10
	AGS1 vs. PLS1	XVIII	10700972	10994346	0.731198	8
	AGS1 vs. PLS1	XVIII	10996117	11388030	0.820805	8
	AGS1 vs. PLS1	XVIII	11388740	11798230	0.718	5
	AGS1 vs. PLS1	XVIII	11808053	12169356	0.239922	8
	AGS1 vs. PLS1	XVIII	12227519	12357555	0.726616	9
	AGS1 vs. PLS1	XVIII	12357576	12532568	0.563081	10
	AGS1 vs. PLS1	XVIII	12549139	12854482	0.715459	10
	AGS1 vs. PLS1	XVIII	12858469	13287083	0.623592	14
	AGS1 vs. PLS1	XVIII	13291234	13453588	0.857383	8
	AGS1 vs. PLS1	XVIII	13471417	13673899	0.798018	7
	AGS1 vs. PLS1	XVIII	13733268	14077963	0.534669	18
	AGS1 vs. PLS1	XVIII	14096873	14296092	0.321963	12
	AGS1 vs. PLS1	XVIII	14310519	14646258	0.694713	31
	AGS1 vs. PLS1	XVIII	14650236	14978020	0.468128	9
	AGS1 vs. PLS1	XVIII	14990231	15439365	0.561719	23
	AGS1 vs. PLS1	XVIII	15447047	15671074	0.599315	11
	AGS1 vs. PLS1	XVIII	15708176	15894538	0.687684	10
	AGS1 vs. PLS1	XX	11664	146656	0.582793	15
	AGS1 vs. PLS1	XX	211991	493893	0.712086	19
	AGS1 vs. PLS1	XX	494529	690382	0.553118	9
	AGS1 vs. PLS1	XX	731438	874766	0.546374	17
	AGS1 vs. PLS1	XX	897476	1029077	0.497774	14
	AGS1 vs. PLS1	XX	1059585	1331076	0.557616	22
	AGS1 vs. PLS1	XX	1335647	1676977	0.57569	15
	AGS1 vs. PLS1	XX	1697671	2009468	0.640348	17
	AGS1 vs. PLS1	XX	2013193	2298853	0.532058	26
	AGS1 vs. PLS1	XX	2307159	2868895	0.606387	28
	AGS1 vs. PLS1	XX	2870820	3116750	0.542849	19
	AGS1 vs. PLS1	XX	3136465	3376299	0.406271	5
	AGS1 vs. PLS1	XX	3442880	3863259	0.652768	25
	AGS1 vs. PLS1	XX	3869105	4203845	0.672242	11
	AGS1 vs. PLS1	XX	4232832	4508499	0.701827	10
	AGS1 vs. PLS1	XX	4547622	4821105	0.612498	9
	AGS1 vs. PLS1	XX	4821567	5073255	0.602199	23
	AGS1 vs. PLS1	XX	5073542	5740806	0.630681	21
	AGS1 vs. PLS1	XX	5773909	6127944	0.656121	20
	AGS1 vs. PLS1	XX	6163198	6518887	0.613817	17
	AGS1 vs. PLS1	XX	6519783	6863835	0.827433	8
	AGS1 vs. PLS1	XX	6878102	7161970	0.665856	5
	AGS1 vs. PLS1	XX	7181696	7609507	0.628689	12
	AGS1 vs. PLS1	XX	7617967	7890209	0.862148	6
	AGS1 vs. PLS1	XX	7890628	8121480	0.726508	5
	AGS1 vs. PLS1	XX	8125660	8415772	0.684115	5
	AGS1 vs. PLS1	XX	8419878	8978654	0.86291	5
	AGS1 vs. PLS1	XX	8989956	9482731	0.890646	9
	AGS1 vs. PLS1	XX	9494593	9964448	0.857978	3
	AGS1 vs. PLS1	XX	9986815	10389026	0.771115	8
	AGS1 vs. PLS1	XX	10495299	10933526	0.845327	3
	AGS1 vs. PLS1	XX	10969405	11395679	0.849808	12
	AGS1 vs. PLS1	XX	11423290	11779028	0.82996	9
	AGS1 vs. PLS1	XX	11826128	12696153	0.700966	5
	AGS1 vs. PLS1	XX	12758350	13302242	0.854016	3
	AGS1 vs. PLS1	XX	13313159	13758947	0.795596	7
	AGS1 vs. PLS1	XX	13768663	14134382	0.857924	5
	AGS1 vs. PLS1	XX	14233054	14751309	0.734087	6
	AGS1 vs. PLS1	XX	14771846	15280255	0.425491	12
	AGS1 vs. PLS1	XX	15299548	15607350	0.762713	14
	AGS1 vs. PLS1	XX	15746168	16023632	0.640878	15
	AGS1 vs. PLS1	XX	16031217	16323683	0.866331	7
	AGS1 vs. PLS1	XX	16330433	16625303	0.498552	8
	AGS1 vs. PLS1	XX	16788897	17122133	0.606328	14
	AGS1 vs. PLS1	XX	17133936	17447808	0.852614	11
	AGS1 vs. PLS1	XX	17449998	17753380	0.401941	8
	AGS1 vs. PLS1	XX	17756242	18371866	0.623665	9
	AGS1 vs. PLS1	XX	18436530	18905173	0.952425	2
	AGS1 vs. PLS1	XX	18932092	19378590	0.776917	9
	AGS1 vs. PLS1	XX	19404885	19748760	0.678755	18
	AGS1 vs. PLS1	XX	19778876	20391311	0.525598	7
	AGS1 vs. PLS1	XXI	213488	1777693	0.421461	20
	AGS1 vs. PLS1	XXI	1804872	2485823	0.334827	22
	AGS1 vs. PLS1	XXI	2488757	2761993	0.384339	17
	AGS1 vs. PLS1	XXI	2776680	3569713	0.29802	18
	AGS1 vs. PLS1	XXI	3601394	4196335	0.332275	11
	AGS1 vs. PLS1	XXI	4205179	4706598	0.484044	6
	AGS1 vs. PLS1	XXI	4833972	5759837	0.230841	18
	AGS1 vs. PLS1	XXI	5777199	6346577	0.552009	11
	AGS1 vs. PLS1	XXI	6432390	6713633	0.573358	13
	AGS1 vs. PLS1	XXI	6721779	7161416	0.165903	7
	AGS1 vs. PLS1	XXI	7185684	8048677	0.259888	15
	AGS1 vs. PLS1	XXI	8095610	8595425	0.260842	13
	AGS1 vs. PLS1	XXI	8674231	9185323	0.488484	12
	AGS1 vs. PLS1	XXI	9217062	9754156	0.582648	11
	AGS1 vs. PLS1	XXI	9756191	10146904	0.474886	24
	AGS1 vs. PLS1	XXI	10148090	10484814	0.446064	40
	AGS1 vs. PLS1	XXI	10492109	10762522	0.440549	61
	AGS1 vs. PLS1	XXI	10861423	11350984	0.422057	40
	AGS1 vs. PLS1	XXI	11420757	11676163	0.358732	32
	AGS1 vs. PLS1	XXI	11677422	11886116	0.538734	6
	AGS1 vs. PLS1	XXI	11918811	12222512	0.643935	17
	AGS1 vs. PLS1	XXI	12268443	12706152	0.406274	13
	AGS1 vs. PLS1	XXI	12742452	12953463	0.458101	12
	AGS1 vs. PLS1	XXI	12960818	13428471	0.714602	6
	AGS1 vs. PLS1	XXI	13428645	13530125	0.696103	12
	AGS1 vs. PLS1	XXI	13540869	13748486	0.681006	24
	AGS1 vs. PLS1	XXI	13748499	13999900	0.78304	11
	AGS1 vs. PLS1	XXI	14020191	14161669	0.599077	11
	AGS1 vs. PLS1	XXI	14175408	14317447	0.481926	20
	AGS1 vs. PLS1	XXI	14317602	14512326	0.673848	13
	AGS1 vs. PLS1	XXI	14517348	14727899	0.478183	25
	AGS1 vs. PLS1	XXI	14771265	15054472	0.630867	23
	AGS1 vs. PLS1	XXI	15095397	15304354	0.550152	20
	AGS1 vs. PLS1	XXI	15323686	15536059	0.465392	11
	AGS1 vs. PLS1	XXI	15546591	15767107	0.726569	15
	AGS1 vs. PLS1	XXI	15803849	16138613	0.492178	24
	AGS1 vs. PLS1	XXI	16178771	16556676	0.54181	19
	AGS1 vs. PLS1	XXI	16562728	16772589	0.775314	19
	AGS1 vs. PLS1	XXI	16787385	16942841	0.604336	16
	AGS1 vs. PLS1	XXI	16942886	17242248	0.339347	12
	FRS4 vs. PLS1	I	271880	448106	0.454466	9
	FRS4 vs. PLS1	I	450743	707765	0.703077	7
	FRS4 vs. PLS1	I	707858	986890	0.660578	15
	FRS4 vs. PLS1	I	986901	1338356	0.462806	15
	FRS4 vs. PLS1	I	1339363	1585017	0.636589	16
	FRS4 vs. PLS1	I	1585033	1883312	0.406354	17
	FRS4 vs. PLS1	I	1924540	2243869	0.440733	25
	FRS4 vs. PLS1	I	2285612	2573282	0.435532	22
	FRS4 vs. PLS1	I	2591266	2844885	0.416767	25
	FRS4 vs. PLS1	I	2867406	3148804	0.510778	16
	FRS4 vs. PLS1	I	3151938	3574696	0.595917	11
	FRS4 vs. PLS1	I	3581236	3814805	0.232202	18
	FRS4 vs. PLS1	I	3823744	4234278	0.564836	19
	FRS4 vs. PLS1	I	4286993	4542471	0.483006	11
	FRS4 vs. PLS1	I	4562131	4800902	0.448796	14
	FRS4 vs. PLS1	I	4816135	5102347	0.34111	14
	FRS4 vs. PLS1	I	5140434	5696608	0.440014	10
	FRS4 vs. PLS1	I	5716315	6019524	0.186091	17
	FRS4 vs. PLS1	I	6026769	6280031	0.735089	10
	FRS4 vs. PLS1	I	6298774	6468624	0.199738	4
	FRS4 vs. PLS1	I	6470746	6830863	0.29889	15
	FRS4 vs. PLS1	I	6886180	7347099	0.650712	20
	FRS4 vs. PLS1	I	7489576	7859035	0.578656	12
	FRS4 vs. PLS1	I	7860811	7994157	0.199472	6
	FRS4 vs. PLS1	I	8018000	8334224	0.337944	5
	FRS4 vs. PLS1	I	8403953	8598827	0.520359	7
	FRS4 vs. PLS1	I	8612942	8919541	0.401453	3
	FRS4 vs. PLS1	I	8923042	9249067	0.860913	5
	FRS4 vs. PLS1	I	9266537	9673793	0.514662	4
	FRS4 vs. PLS1	I	9674289	10009644	0.638079	4
	FRS4 vs. PLS1	I	10047202	10318959	0.119745	10
	FRS4 vs. PLS1	I	10340055	10833618	0.0950849	6
	FRS4 vs. PLS1	I	10863880	11203705	0.286965	5
	FRS4 vs. PLS1	I	11210363	11575658	0.401091	9
	FRS4 vs. PLS1	I	11658375	12264828	0.215251	9
	FRS4 vs. PLS1	I	12276464	12504926	0.346085	7
	FRS4 vs. PLS1	I	12548846	12847260	0.425571	24
	FRS4 vs. PLS1	I	12866452	13283699	0.49645	5
	FRS4 vs. PLS1	I	13346731	13754016	0.653559	10
	FRS4 vs. PLS1	I	13846970	14259938	0.667438	15
	FRS4 vs. PLS1	I	14268883	14562790	0.542531	13
	FRS4 vs. PLS1	I	14565522	15195795	0.620136	5
	FRS4 vs. PLS1	I	15241726	15603883	0.514165	11
	FRS4 vs. PLS1	I	15607776	16280700	0.441356	16
	FRS4 vs. PLS1	I	16282593	16511436	0.366871	10
	FRS4 vs. PLS1	I	16511687	16837064	0.573593	8
	FRS4 vs. PLS1	I	16847577	17115003	0.348634	11
	FRS4 vs. PLS1	I	17121664	17315393	0.368053	13
	FRS4 vs. PLS1	I	17328834	17530452	0.499085	8
	FRS4 vs. PLS1	I	17563153	18007398	0.233654	9
	FRS4 vs. PLS1	I	18109234	18594408	0.709472	12
	FRS4 vs. PLS1	I	18597926	18936571	0.601465	8
	FRS4 vs. PLS1	I	18969540	19764315	0.690185	13
	FRS4 vs. PLS1	I	19795000	20185043	0.860262	5
	FRS4 vs. PLS1	I	20204855	20955825	0.334879	6
	FRS4 vs. PLS1	I	20968082	21344142	0.342463	12
	FRS4 vs. PLS1	I	21425907	22094055	0.437724	22
	FRS4 vs. PLS1	I	22230498	22570643	0.57881	13
	FRS4 vs. PLS1	I	22651710	22985186	0.345984	12
	FRS4 vs. PLS1	I	22990394	23409115	0.48444	13
	FRS4 vs. PLS1	I	23432267	23864225	0.403636	12
	FRS4 vs. PLS1	I	23895720	24566622	0.56938	14
	FRS4 vs. PLS1	I	24604100	24789333	0.482723	12
	FRS4 vs. PLS1	I	24806814	25002354	0.54134	14
	FRS4 vs. PLS1	I	25041867	25253907	0.670084	9
	FRS4 vs. PLS1	I	25258070	25559931	0.513456	20
	FRS4 vs. PLS1	I	25569172	25884650	0.355526	7
	FRS4 vs. PLS1	I	25885483	26226994	0.593406	33
	FRS4 vs. PLS1	I	26236829	26654830	0.659134	12
	FRS4 vs. PLS1	I	26662290	26942703	0.430253	12
	FRS4 vs. PLS1	I	26946809	27307337	0.457479	14
	FRS4 vs. PLS1	I	27311353	27859195	0.420662	20
	FRS4 vs. PLS1	I	27866426	28146088	0.345317	22
	FRS4 vs. PLS1	I	28146778	28301089	0.245045	21
	FRS4 vs. PLS1	I	28307360	28476975	0.347711	18
	FRS4 vs. PLS1	I	28478182	28586905	0.529466	8
	FRS4 vs. PLS1	I	28600107	28791847	0.331555	10
	FRS4 vs. PLS1	I	28798094	28968991	0.307163	15
	FRS4 vs. PLS1	I	28969532	29101964	0.583317	23
	FRS4 vs. PLS1	I	29120355	29298464	0.662564	10
	FRS4 vs. PLS1	I	29301282	29571455	0.615316	3
	FRS4 vs. PLS1	II	826	376702	0.701135	10
	FRS4 vs. PLS1	II	461132	864653	0.317018	21
	FRS4 vs. PLS1	II	904334	1217825	0.360574	8
	FRS4 vs. PLS1	II	1218285	1970759	0.421642	14
	FRS4 vs. PLS1	II	2010690	2444363	0.548217	10
	FRS4 vs. PLS1	II	2450319	2942259	0.640347	13
	FRS4 vs. PLS1	II	2949470	3448273	0.43388	7
	FRS4 vs. PLS1	II	3454075	3780130	0.459681	14
	FRS4 vs. PLS1	II	3812354	4260007	0.652042	12
	FRS4 vs. PLS1	II	4301245	4760244	0.432193	17
	FRS4 vs. PLS1	II	4763671	5123722	0.417253	13
	FRS4 vs. PLS1	II	5125021	5523579	0.579768	11
	FRS4 vs. PLS1	II	5523851	5738489	0.576158	4
	FRS4 vs. PLS1	II	5754663	6021901	0.564082	16
	FRS4 vs. PLS1	II	6027783	6282229	0.303288	10
	FRS4 vs. PLS1	II	6288139	6477661	0.684569	12
	FRS4 vs. PLS1	II	6487579	6761908	0.498981	15
	FRS4 vs. PLS1	II	6763233	7073895	0.276532	14
	FRS4 vs. PLS1	II	7128097	7670822	0.362629	5
	FRS4 vs. PLS1	II	7686256	8147318	0.444201	8
	FRS4 vs. PLS1	II	8175708	8512398	0.414154	11
	FRS4 vs. PLS1	II	8594908	8858003	0.31904	7
	FRS4 vs. PLS1	II	8874155	9109551	0.708792	8
	FRS4 vs. PLS1	II	9141490	9473593	0.436692	10
	FRS4 vs. PLS1	II	9490178	9788750	0.14516	7
	FRS4 vs. PLS1	II	9792047	10309534	0.365874	10
	FRS4 vs. PLS1	II	10364260	10596227	0.745155	7
	FRS4 vs. PLS1	II	10624921	10960254	0.666255	5
	FRS4 vs. PLS1	II	10962082	11563526	0.692837	2
	FRS4 vs. PLS1	II	11574791	11822329	0.460163	10
	FRS4 vs. PLS1	II	11849815	12111062	0.553829	9
	FRS4 vs. PLS1	II	12119684	12341559	0.758095	6
	FRS4 vs. PLS1	II	12344165	12711883	0.422371	10
	FRS4 vs. PLS1	II	12714149	13244830	0.538086	11
	FRS4 vs. PLS1	II	13271470	13535045	0.398594	4
	FRS4 vs. PLS1	II	13549308	13977130	0.854172	3
	FRS4 vs. PLS1	II	14005727	14400677	0.249961	5
	FRS4 vs. PLS1	II	14408745	14839964	0.212734	9
	FRS4 vs. PLS1	II	14864902	15363288	0.194897	9
	FRS4 vs. PLS1	II	15381240	15743956	0.179495	10
	FRS4 vs. PLS1	II	15748682	16064370	0.587598	8
	FRS4 vs. PLS1	II	16136811	16722521	0.301866	11
	FRS4 vs. PLS1	II	16723756	17139163	0.489544	11
	FRS4 vs. PLS1	II	17144232	17637576	0.776799	3
	FRS4 vs. PLS1	II	17642516	18209045	0.678772	14
	FRS4 vs. PLS1	II	18215104	18447797	0.411951	15
	FRS4 vs. PLS1	II	18508142	18892598	0.2865	8
	FRS4 vs. PLS1	II	18969604	19208765	0.407264	7
	FRS4 vs. PLS1	II	19212776	19508377	0.624887	20
	FRS4 vs. PLS1	II	19539841	19795732	0.248599	21
	FRS4 vs. PLS1	II	19796629	20139632	0.373102	14
	FRS4 vs. PLS1	II	20143748	20425228	0.271537	33
	FRS4 vs. PLS1	II	20443451	20660750	0.25915	24
	FRS4 vs. PLS1	II	20667490	20949147	0.485384	17
	FRS4 vs. PLS1	II	21053045	21423519	0.535319	22
	FRS4 vs. PLS1	II	21425206	21664294	0.408014	22
	FRS4 vs. PLS1	II	21666104	21977219	0.477494	20
	FRS4 vs. PLS1	II	21986583	22292910	0.493426	21
	FRS4 vs. PLS1	II	22299368	22478955	0.294728	4
	FRS4 vs. PLS1	II	22504827	22680418	0.59115	11
	FRS4 vs. PLS1	II	22705259	23068152	0.500453	15
	FRS4 vs. PLS1	II	23072066	23310479	0.501059	8
	FRS4 vs. PLS1	II	23327190	23570520	0.355354	16
	FRS4 vs. PLS1	III	24974	392295	0.513135	13
	FRS4 vs. PLS1	III	458746	681795	0.574099	13
	FRS4 vs. PLS1	III	689143	1116187	0.476475	20
	FRS4 vs. PLS1	III	1126521	1465866	0.314906	12
	FRS4 vs. PLS1	III	1468298	1749573	0.476761	12
	FRS4 vs. PLS1	III	1751025	2216177	0.608954	19
	FRS4 vs. PLS1	III	2233110	2648101	0.596573	12
	FRS4 vs. PLS1	III	2652286	2968132	0.270825	3
	FRS4 vs. PLS1	III	2979246	3574470	0.707351	7
	FRS4 vs. PLS1	III	3605767	4189064	0.777617	5
	FRS4 vs. PLS1	III	4236766	4685119	0.430181	11
	FRS4 vs. PLS1	III	4694271	5025703	0.62975	12
	FRS4 vs. PLS1	III	5041704	5366195	0.404921	11
	FRS4 vs. PLS1	III	5381957	5706003	0.444507	12
	FRS4 vs. PLS1	III	5741958	6024634	0.291491	12
	FRS4 vs. PLS1	III	6026618	6379316	0.392198	12
	FRS4 vs. PLS1	III	6384910	6842897	0.37578	9
	FRS4 vs. PLS1	III	6842970	7074565	0.338048	21
	FRS4 vs. PLS1	III	7076053	7498840	0.473594	8
	FRS4 vs. PLS1	III	7504584	7812885	0.554602	16
	FRS4 vs. PLS1	III	7836497	8070882	0.187633	17
	FRS4 vs. PLS1	III	8071783	8297333	0.516893	14
	FRS4 vs. PLS1	III	8302226	8609212	0.364864	13
	FRS4 vs. PLS1	III	8621773	8860402	0.376507	17
	FRS4 vs. PLS1	III	8911127	9127920	0.47603	6
	FRS4 vs. PLS1	III	9132668	9339297	0.22534	13
	FRS4 vs. PLS1	III	9388120	9606407	0.586206	8
	FRS4 vs. PLS1	III	9607956	9804108	0.388571	5
	FRS4 vs. PLS1	III	9813842	10175586	0.381903	17
	FRS4 vs. PLS1	III	10177981	10423773	0.409943	8
	FRS4 vs. PLS1	III	10432282	10869180	0.263109	10
	FRS4 vs. PLS1	III	10870655	11147468	0.366718	8
	FRS4 vs. PLS1	III	11159664	11493733	0.0280841	8
	FRS4 vs. PLS1	III	11514622	11841453	0.495378	13
	FRS4 vs. PLS1	III	11876199	12256640	0.37904	20
	FRS4 vs. PLS1	III	12307662	12614050	0.674845	13
	FRS4 vs. PLS1	III	12619713	12793427	0.313743	16
	FRS4 vs. PLS1	III	12798875	12979311	0.574638	15
	FRS4 vs. PLS1	III	13014903	13401609	0.456339	15
	FRS4 vs. PLS1	III	13441469	13611046	0.491317	16
	FRS4 vs. PLS1	III	13611565	13872605	0.425252	16
	FRS4 vs. PLS1	III	13894692	14187835	0.64607	5
	FRS4 vs. PLS1	III	14191949	14433796	0.259913	18
	FRS4 vs. PLS1	III	14452863	14668442	0.311996	21
	FRS4 vs. PLS1	III	14693414	15013382	0.331278	18
	FRS4 vs. PLS1	III	15030544	15247575	0.380904	18
	FRS4 vs. PLS1	III	15249343	16156131	0.429465	22
	FRS4 vs. PLS1	III	16160278	16374679	0.374634	18
	FRS4 vs. PLS1	III	16429343	16666354	0.256669	17
	FRS4 vs. PLS1	III	16668388	16902561	0.243937	25
	FRS4 vs. PLS1	III	16944160	17131470	0.509872	17
	FRS4 vs. PLS1	III	17140729	17380045	0.414865	26
	FRS4 vs. PLS1	III	17383044	17587143	0.387954	16
	FRS4 vs. PLS1	III	17587287	17696067	0.35518	9
	FRS4 vs. PLS1	IV	3855	255416	0.11647	5
	FRS4 vs. PLS1	IV	255747	573480	0.484931	19
	FRS4 vs. PLS1	IV	579182	880067	0.479525	14
	FRS4 vs. PLS1	IV	902283	1202019	0.393479	7
	FRS4 vs. PLS1	IV	1222196	1591978	0.552727	19
	FRS4 vs. PLS1	IV	1621302	1840452	0.55664	23
	FRS4 vs. PLS1	IV	1878908	2034034	0.438846	16
	FRS4 vs. PLS1	IV	2078089	2344190	0.458847	27
	FRS4 vs. PLS1	IV	2361391	2883772	0.306905	19
	FRS4 vs. PLS1	IV	2893219	3150945	0.479802	18
	FRS4 vs. PLS1	IV	3179481	3491484	0.423071	24
	FRS4 vs. PLS1	IV	3534292	3830984	0.583857	10
	FRS4 vs. PLS1	IV	3846337	4039480	0.737176	10
	FRS4 vs. PLS1	IV	4040030	4292016	0.534099	26
	FRS4 vs. PLS1	IV	4310205	4530965	0.394528	12
	FRS4 vs. PLS1	IV	4546519	4850790	0.402565	11
	FRS4 vs. PLS1	IV	4882492	5041487	0.679597	12
	FRS4 vs. PLS1	IV	5048190	5300232	0.567825	7
	FRS4 vs. PLS1	IV	5352339	5608918	0.663712	9
	FRS4 vs. PLS1	IV	5640741	5974451	0.803556	11
	FRS4 vs. PLS1	IV	6024004	6387050	0.288173	19
	FRS4 vs. PLS1	IV	6391804	6620346	0.510554	20
	FRS4 vs. PLS1	IV	6630305	6993182	0.373367	5
	FRS4 vs. PLS1	IV	7063931	7506381	0.522766	13
	FRS4 vs. PLS1	IV	7511167	8128904	0.517719	9
	FRS4 vs. PLS1	IV	8128925	8500213	0.401583	20
	FRS4 vs. PLS1	IV	8554173	9174528	0.151192	10
	FRS4 vs. PLS1	IV	9177890	9545866	0.290943	13
	FRS4 vs. PLS1	IV	9553679	10062795	0.148311	14
	FRS4 vs. PLS1	IV	10231374	10499735	0.592645	13
	FRS4 vs. PLS1	IV	10514927	10919032	0.231348	21
	FRS4 vs. PLS1	IV	10926678	11213679	0.490781	20
	FRS4 vs. PLS1	IV	11238597	11529487	0.48172	3
	FRS4 vs. PLS1	IV	11545215	11827372	0.297427	11
	FRS4 vs. PLS1	IV	11850746	12163642	0.685413	6
	FRS4 vs. PLS1	IV	12180628	12382399	0.607676	12
	FRS4 vs. PLS1	IV	12388240	12829911	0.777888	14
	FRS4 vs. PLS1	IV	12830974	13212134	0.856701	7
	FRS4 vs. PLS1	IV	13300755	14025013	0.603205	6
	FRS4 vs. PLS1	IV	14030656	14431200	0.785724	8
	FRS4 vs. PLS1	IV	14453675	14731224	0.809396	5
	FRS4 vs. PLS1	IV	14809219	15077964	0.798549	10
	FRS4 vs. PLS1	IV	15133848	15507155	0.579696	13
	FRS4 vs. PLS1	IV	15525427	15794034	0.481325	22
	FRS4 vs. PLS1	IV	15868806	16240533	0.567428	10
	FRS4 vs. PLS1	IV	16260980	16688890	0.203128	13
	FRS4 vs. PLS1	IV	16702280	17287602	0.496931	5
	FRS4 vs. PLS1	IV	17311915	17792768	0.56086	10
	FRS4 vs. PLS1	IV	17857573	18424008	0.735445	11
	FRS4 vs. PLS1	IV	18446832	19017751	0.611766	18
	FRS4 vs. PLS1	IV	19140774	19773413	0.56906	11
	FRS4 vs. PLS1	IV	19790828	20400188	0.720037	11
	FRS4 vs. PLS1	IV	20401602	21115024	0.5062	7
	FRS4 vs. PLS1	IV	21155057	21678701	0.680904	5
	FRS4 vs. PLS1	IV	21698790	22326325	0.783353	9
	FRS4 vs. PLS1	IV	22331528	23006501	0.88868	6
	FRS4 vs. PLS1	IV	23046185	23525358	0.0287981	2
	FRS4 vs. PLS1	IV	23569273	24092036	0.241285	3
	FRS4 vs. PLS1	IV	24108311	24376162	0.82062	4
	FRS4 vs. PLS1	IV	24410712	24873516	0.77413	11
	FRS4 vs. PLS1	IV	24877300	25098842	0.750498	2
	FRS4 vs. PLS1	IV	25137862	25776955	0.653393	16
	FRS4 vs. PLS1	IV	25781719	26434952	0.630526	12
	FRS4 vs. PLS1	IV	26469432	26683011	0.17908	4
	FRS4 vs. PLS1	IV	26726888	27137738	0.721601	12
	FRS4 vs. PLS1	IV	27147648	27557951	0.538955	16
	FRS4 vs. PLS1	IV	27603902	28071144	0.78544	11
	FRS4 vs. PLS1	IV	28092155	28540486	0.731289	14
	FRS4 vs. PLS1	IV	28568811	28844905	0.72863	8
	FRS4 vs. PLS1	IV	28855115	29414568	0.3785	8
	FRS4 vs. PLS1	IV	29415275	29902474	0.525349	7
	FRS4 vs. PLS1	IV	29929232	30251426	0.502336	7
	FRS4 vs. PLS1	IV	30276770	30621912	0.622691	8
	FRS4 vs. PLS1	IV	30639451	30948195	0.63095	21
	FRS4 vs. PLS1	IV	31031915	31292771	0.441497	14
	FRS4 vs. PLS1	IV	31316292	31595786	0.442713	17
	FRS4 vs. PLS1	IV	31596054	31948548	0.53498	22
	FRS4 vs. PLS1	IV	31948601	32261205	0.574978	14
	FRS4 vs. PLS1	IV	32287809	32485945	0.0787695	3
	FRS4 vs. PLS1	IV	32490423	32711158	0.480622	11
	FRS4 vs. PLS1	IV	32711335	32988703	0.312822	23
	FRS4 vs. PLS1	IV	33067766	33256705	0.577748	13
	FRS4 vs. PLS1	IV	33257515	33489400	0.348267	23
	FRS4 vs. PLS1	IV	33492236	33812643	0.246244	7
	FRS4 vs. PLS1	IV	33813190	33993186	0.670798	5
	FRS4 vs. PLS1	IV	34015030	34101751	0.540972	7
	FRS4 vs. PLS1	IX	22743	296792	0.581001	10
	FRS4 vs. PLS1	IX	296997	650436	0.774484	11
	FRS4 vs. PLS1	IX	672184	1135184	0.850078	12
	FRS4 vs. PLS1	IX	1138202	1430555	0.599491	13
	FRS4 vs. PLS1	IX	1431603	1645844	0.452121	15
	FRS4 vs. PLS1	IX	1677230	1943300	0.736124	15
	FRS4 vs. PLS1	IX	1954932	2262431	0.673837	11
	FRS4 vs. PLS1	IX	2268945	2800881	0.597782	16
	FRS4 vs. PLS1	IX	2810191	3506335	0.62039	14
	FRS4 vs. PLS1	IX	3611560	4123646	0.583739	7
	FRS4 vs. PLS1	IX	4145697	4512272	0.197427	6
	FRS4 vs. PLS1	IX	4514745	4821141	0.40358	8
	FRS4 vs. PLS1	IX	4877771	5218223	0.606165	21
	FRS4 vs. PLS1	IX	5308228	5667162	0.239368	17
	FRS4 vs. PLS1	IX	5677535	6088973	0.474537	16
	FRS4 vs. PLS1	IX	6113110	6591926	0.68553	4
	FRS4 vs. PLS1	IX	6604155	6850163	0.550181	17
	FRS4 vs. PLS1	IX	6874888	7169122	0.561708	17
	FRS4 vs. PLS1	IX	7178431	7415810	0.534507	9
	FRS4 vs. PLS1	IX	7451370	7760562	0.503441	11
	FRS4 vs. PLS1	IX	7777593	8066911	0.563107	14
	FRS4 vs. PLS1	IX	8096472	8595333	0.494759	9
	FRS4 vs. PLS1	IX	8623431	8963248	0.302929	8
	FRS4 vs. PLS1	IX	8980337	9533042	0.536468	12
	FRS4 vs. PLS1	IX	9568518	9932231	0.581022	8
	FRS4 vs. PLS1	IX	9953536	10751368	0.470791	12
	FRS4 vs. PLS1	IX	10760644	11246821	0.82945	10
	FRS4 vs. PLS1	IX	11253443	11489551	0.782872	8
	FRS4 vs. PLS1	IX	11530521	11949242	0.650079	7
	FRS4 vs. PLS1	IX	11952055	12257361	0.639436	5
	FRS4 vs. PLS1	IX	12291578	12890281	0.523617	8
	FRS4 vs. PLS1	IX	12899293	13623928	0.609135	10
	FRS4 vs. PLS1	IX	13632500	13924122	0.733895	14
	FRS4 vs. PLS1	IX	13961463	14262861	0.692288	10
	FRS4 vs. PLS1	IX	14266597	14599740	0.434628	12
	FRS4 vs. PLS1	IX	14603802	14915893	0.626775	12
	FRS4 vs. PLS1	IX	14915906	15359634	0.694362	13
	FRS4 vs. PLS1	IX	15460153	15856442	0.413029	6
	FRS4 vs. PLS1	IX	15874316	16322476	0.526047	12
	FRS4 vs. PLS1	IX	16366266	16657131	0.564656	13
	FRS4 vs. PLS1	IX	16670431	16872657	0.475861	13
	FRS4 vs. PLS1	IX	16879424	17090252	0.470896	18
	FRS4 vs. PLS1	IX	17094901	17421794	0.210039	11
	FRS4 vs. PLS1	IX	17429538	17582799	0.542159	11
	FRS4 vs. PLS1	IX	17600934	17705928	0.534775	10
	FRS4 vs. PLS1	IX	17730073	18039700	0.512782	18
	FRS4 vs. PLS1	IX	18040280	18269802	0.422377	22
	FRS4 vs. PLS1	IX	18284021	18418928	0.454729	26
	FRS4 vs. PLS1	IX	18424938	18687685	0.322309	28
	FRS4 vs. PLS1	IX	18688698	19019349	0.468349	23
	FRS4 vs. PLS1	IX	19024218	19283207	0.650193	15
	FRS4 vs. PLS1	IX	19298047	19574080	0.443268	13
	FRS4 vs. PLS1	IX	19736785	20229469	0.421979	14
	FRS4 vs. PLS1	IX	20235273	20359865	0.613402	10
	FRS4 vs. PLS1	IX	20376680	20555961	0.685002	20
	FRS4 vs. PLS1	V	27972	520566	0.805793	8
	FRS4 vs. PLS1	V	529365	972788	0.585914	14
	FRS4 vs. PLS1	V	1009624	1317225	0.699981	15
	FRS4 vs. PLS1	V	1348159	1827738	0.500893	16
	FRS4 vs. PLS1	V	1851979	2009230	0.327378	20
	FRS4 vs. PLS1	V	2030166	2509842	0.665203	14
	FRS4 vs. PLS1	V	2518399	2937605	0.329841	7
	FRS4 vs. PLS1	V	2942111	3204927	0.746498	2
	FRS4 vs. PLS1	V	3207160	3807109	0.579937	3
	FRS4 vs. PLS1	V	3818340	4519003	0.72771	11
	FRS4 vs. PLS1	V	4590800	4729673	0.513645	8
	FRS4 vs. PLS1	V	4736917	5230378	0.651557	3
	FRS4 vs. PLS1	V	5230462	5606963	0.634356	9
	FRS4 vs. PLS1	V	5612934	5994738	0.190687	7
	FRS4 vs. PLS1	V	5996375	6335827	0.307681	10
	FRS4 vs. PLS1	V	6345528	6644083	0.544874	10
	FRS4 vs. PLS1	V	6653861	7029433	0.445014	7
	FRS4 vs. PLS1	V	7030502	7210439	0.532139	15
	FRS4 vs. PLS1	V	7212963	7491000	0.676506	4
	FRS4 vs. PLS1	V	7492946	7863039	0.576198	14
	FRS4 vs. PLS1	V	7913803	8234369	0.307735	20
	FRS4 vs. PLS1	V	8242102	8615191	0.349828	15
	FRS4 vs. PLS1	V	8638337	9097405	0.230156	19
	FRS4 vs. PLS1	V	9182430	9500829	0.547791	20
	FRS4 vs. PLS1	V	9534658	9807265	0.621037	10
	FRS4 vs. PLS1	V	9815803	10250660	0.494889	9
	FRS4 vs. PLS1	V	10274886	10786772	0.720833	12
	FRS4 vs. PLS1	V	10794299	11035779	0.398737	10
	FRS4 vs. PLS1	V	11036357	11289172	0.583789	19
	FRS4 vs. PLS1	V	11289570	11729056	0.647691	16
	FRS4 vs. PLS1	V	11743867	11921627	0.747088	13
	FRS4 vs. PLS1	V	11984773	12223646	0.612396	22
	FRS4 vs. PLS1	V	12239011	12573904	0.548673	12
	FRS4 vs. PLS1	V	12578748	12855676	0.421871	18
	FRS4 vs. PLS1	V	12861392	13097987	0.423317	16
	FRS4 vs. PLS1	V	13106758	13427794	0.47667	19
	FRS4 vs. PLS1	V	13429548	13672799	0.661556	9
	FRS4 vs. PLS1	V	13672965	13969037	0.417192	14
	FRS4 vs. PLS1	V	13974202	14114273	0.59398	20
	FRS4 vs. PLS1	V	14120093	14363314	0.427638	15
	FRS4 vs. PLS1	V	14372772	14616206	0.544652	18
	FRS4 vs. PLS1	V	14619868	14866860	0.437642	15
	FRS4 vs. PLS1	V	14877143	15025981	0.492627	17
	FRS4 vs. PLS1	V	15033619	15312076	0.465328	8
	FRS4 vs. PLS1	V	15315706	15492198	0.369836	7
	FRS4 vs. PLS1	VI	31511	406454	0.150688	7
	FRS4 vs. PLS1	VI	409073	834412	0.342444	9
	FRS4 vs. PLS1	VI	877683	1170984	0.379873	15
	FRS4 vs. PLS1	VI	1185530	1535059	0.292701	16
	FRS4 vs. PLS1	VI	1598455	2171872	0.374928	9
	FRS4 vs. PLS1	VI	2261063	2680398	0.279107	5
	FRS4 vs. PLS1	VI	2711076	3113919	0.509257	13
	FRS4 vs. PLS1	VI	3139763	3525375	0.352838	17
	FRS4 vs. PLS1	VI	3526670	3817121	0.615683	10
	FRS4 vs. PLS1	VI	3823383	4183589	0.460787	9
	FRS4 vs. PLS1	VI	4232769	4416360	0.432375	14
	FRS4 vs. PLS1	VI	4441443	4871624	0.364298	13
	FRS4 vs. PLS1	VI	4884771	5206412	0.558206	13
	FRS4 vs. PLS1	VI	5207267	5477685	0.462757	11
	FRS4 vs. PLS1	VI	5489737	5852385	0.776212	8
	FRS4 vs. PLS1	VI	5857668	6242667	0.549059	10
	FRS4 vs. PLS1	VI	6243198	6628615	0.22198	13
	FRS4 vs. PLS1	VI	6632028	6946313	0.154846	5
	FRS4 vs. PLS1	VI	6971827	7206376	0.745326	4
	FRS4 vs. PLS1	VI	7230822	7607692	0.35753	14
	FRS4 vs. PLS1	VI	7624593	7819498	0.587989	11
	FRS4 vs. PLS1	VI	7857628	8145471	0.66621	20
	FRS4 vs. PLS1	VI	8178564	8476169	0.447984	6
	FRS4 vs. PLS1	VI	8507353	8683381	0.58619	18
	FRS4 vs. PLS1	VI	8706356	9065214	0.450403	9
	FRS4 vs. PLS1	VI	9156098	9547179	0.477172	10
	FRS4 vs. PLS1	VI	9553007	9675378	0.749414	12
	FRS4 vs. PLS1	VI	9675915	9938072	0.766606	10
	FRS4 vs. PLS1	VI	9963493	10449868	0.563284	11
	FRS4 vs. PLS1	VI	10481688	10901865	0.656032	9
	FRS4 vs. PLS1	VI	10912555	11351008	0.268739	13
	FRS4 vs. PLS1	VI	11364281	11820271	0.458657	18
	FRS4 vs. PLS1	VI	11967292	12541417	0.35284	8
	FRS4 vs. PLS1	VI	12555658	12839701	0.16955	13
	FRS4 vs. PLS1	VI	12845749	13266074	0.587471	8
	FRS4 vs. PLS1	VI	13285641	13715672	0.596005	9
	FRS4 vs. PLS1	VI	13734425	14199575	0.337919	9
	FRS4 vs. PLS1	VI	14203596	14610014	0.385192	14
	FRS4 vs. PLS1	VI	14630128	15183563	0.395227	20
	FRS4 vs. PLS1	VI	15193337	15558897	0.460264	9
	FRS4 vs. PLS1	VI	15570155	15726604	0.270026	24
	FRS4 vs. PLS1	VI	15732899	16002943	0.412253	16
	FRS4 vs. PLS1	VI	16011142	16200052	0.568592	12
	FRS4 vs. PLS1	VI	16200066	16402555	0.710409	14
	FRS4 vs. PLS1	VI	16474509	16789380	0.748799	22
	FRS4 vs. PLS1	VI	16793457	16907400	0.450921	23
	FRS4 vs. PLS1	VI	16938234	17106582	0.496642	29
	FRS4 vs. PLS1	VI	17188966	17401916	0.457865	6
	FRS4 vs. PLS1	VI	17438064	17840777	0.533653	13
	FRS4 vs. PLS1	VI	17841849	18091045	0.414703	16
	FRS4 vs. PLS1	VI	18102086	18392735	0.535251	5
	FRS4 vs. PLS1	VI	18397886	18695007	0.529702	7
	FRS4 vs. PLS1	VII	33502	204065	0.373433	17
	FRS4 vs. PLS1	VII	223949	424985	0.395449	35
	FRS4 vs. PLS1	VII	425329	566065	0.256135	27
	FRS4 vs. PLS1	VII	568456	890926	0.558338	22
	FRS4 vs. PLS1	VII	893587	1258592	0.301492	14
	FRS4 vs. PLS1	VII	1312028	1629439	0.551035	8
	FRS4 vs. PLS1	VII	1629574	1936644	0.443262	21
	FRS4 vs. PLS1	VII	1978224	2272089	0.390937	21
	FRS4 vs. PLS1	VII	2328682	2997412	0.500071	20
	FRS4 vs. PLS1	VII	3006992	3253495	0.530003	28
	FRS4 vs. PLS1	VII	3254742	3478917	0.517347	28
	FRS4 vs. PLS1	VII	3481735	3767075	0.600764	27
	FRS4 vs. PLS1	VII	3803853	4285224	0.611786	26
	FRS4 vs. PLS1	VII	4288712	4739636	0.603582	24
	FRS4 vs. PLS1	VII	4743860	4928905	0.502827	26
	FRS4 vs. PLS1	VII	4929644	5328581	0.372289	20
	FRS4 vs. PLS1	VII	5388271	5765174	0.392084	17
	FRS4 vs. PLS1	VII	5771199	6293962	0.523682	6
	FRS4 vs. PLS1	VII	6409925	7053800	0.448306	8
	FRS4 vs. PLS1	VII	7094388	7341332	0.599667	15
	FRS4 vs. PLS1	VII	7480826	7778689	0.421648	7
	FRS4 vs. PLS1	VII	7780768	8074568	0.397955	15
	FRS4 vs. PLS1	VII	8091742	8503094	0.444358	14
	FRS4 vs. PLS1	VII	8503632	8919349	0.361099	11
	FRS4 vs. PLS1	VII	8999008	9549418	0.504375	20
	FRS4 vs. PLS1	VII	9620136	10428215	0.369451	12
	FRS4 vs. PLS1	VII	10563849	11052969	0.569557	12
	FRS4 vs. PLS1	VII	11162789	11677596	0.385448	4
	FRS4 vs. PLS1	VII	11681111	12300879	0.532521	12
	FRS4 vs. PLS1	VII	12365098	12885432	0.429332	13
	FRS4 vs. PLS1	VII	12914002	13762427	0.640778	4
	FRS4 vs. PLS1	VII	13762761	14235411	0.522772	12
	FRS4 vs. PLS1	VII	14246385	14748640	0.196138	12
	FRS4 vs. PLS1	VII	14778324	15196721	0.55221	6
	FRS4 vs. PLS1	VII	15253060	15640550	0.409608	7
	FRS4 vs. PLS1	VII	15700112	15970548	0.655527	6
	FRS4 vs. PLS1	VII	15993150	16596251	0.687832	10
	FRS4 vs. PLS1	VII	16611238	17152667	0.50009	9
	FRS4 vs. PLS1	VII	17208854	17470337	0.470521	4
	FRS4 vs. PLS1	VII	17511794	17870891	0.600948	5
	FRS4 vs. PLS1	VII	17871232	18266042	0.793574	5
	FRS4 vs. PLS1	VII	18266924	18685825	0.817252	10
	FRS4 vs. PLS1	VII	18762284	19004169	0.535539	5
	FRS4 vs. PLS1	VII	19009702	19380669	0.875014	3
	FRS4 vs. PLS1	VII	19401305	19742443	0.64588	8
	FRS4 vs. PLS1	VII	19744345	20196217	0.274475	8
	FRS4 vs. PLS1	VII	20213002	20526226	0.553989	9
	FRS4 vs. PLS1	VII	20554667	20797147	0.42876	7
	FRS4 vs. PLS1	VII	20802378	21176129	0.408296	6
	FRS4 vs. PLS1	VII	21195090	21551271	0.347613	9
	FRS4 vs. PLS1	VII	21567604	21856769	0.69377	3
	FRS4 vs. PLS1	VII	21932595	22253780	0.789249	8
	FRS4 vs. PLS1	VII	22274271	22714984	0.377518	9
	FRS4 vs. PLS1	VII	22721408	23060553	0.634714	13
	FRS4 vs. PLS1	VII	23067725	23390761	0.277293	9
	FRS4 vs. PLS1	VII	23451485	23971340	0.488727	10
	FRS4 vs. PLS1	VII	23972540	24286118	0.375665	3
	FRS4 vs. PLS1	VII	24286320	24718172	0.350947	13
	FRS4 vs. PLS1	VII	24734369	25133694	0.510185	10
	FRS4 vs. PLS1	VII	25175776	25481898	0.612053	15
	FRS4 vs. PLS1	VII	25502154	25834867	0.580987	11
	FRS4 vs. PLS1	VII	25862763	26091521	0.560797	9
	FRS4 vs. PLS1	VII	26102491	26586910	0.396601	16
	FRS4 vs. PLS1	VII	26602975	26900405	0.415741	11
	FRS4 vs. PLS1	VII	26917848	27315348	0.427684	18
	FRS4 vs. PLS1	VII	27315527	27676889	0.445907	10
	FRS4 vs. PLS1	VII	27720356	27916520	0.755173	10
	FRS4 vs. PLS1	VII	27975907	28222197	0.365384	16
	FRS4 vs. PLS1	VII	28224236	28427865	0.473172	17
	FRS4 vs. PLS1	VII	28442076	28670698	0.222088	21
	FRS4 vs. PLS1	VII	28697508	28952383	0.44001	25
	FRS4 vs. PLS1	VII	28971391	29225178	0.764112	20
	FRS4 vs. PLS1	VII	29234832	29513944	0.523655	23
	FRS4 vs. PLS1	VII	29530186	29736274	0.488206	14
	FRS4 vs. PLS1	VII	29740876	29911474	0.536989	21
	FRS4 vs. PLS1	VII	29912501	30316622	0.308431	16
	FRS4 vs. PLS1	VII	30317494	30531491	0.330585	13
	FRS4 vs. PLS1	VIII	6237	469706	0.492983	6
	FRS4 vs. PLS1	VIII	506133	814367	0.543814	10
	FRS4 vs. PLS1	VIII	818714	1245520	0.637009	15
	FRS4 vs. PLS1	VIII	1274550	1889720	0.472297	7
	FRS4 vs. PLS1	VIII	1890616	2344257	0.339672	17
	FRS4 vs. PLS1	VIII	2356917	2723877	0.65148	7
	FRS4 vs. PLS1	VIII	2792545	3087795	0.569924	13
	FRS4 vs. PLS1	VIII	3102974	3540197	0.556389	26
	FRS4 vs. PLS1	VIII	3558323	3776001	0.474783	23
	FRS4 vs. PLS1	VIII	3811904	4268011	0.478351	12
	FRS4 vs. PLS1	VIII	4295633	4498234	0.59925	22
	FRS4 vs. PLS1	VIII	4509501	4712052	0.548001	18
	FRS4 vs. PLS1	VIII	4773080	5033498	0.371681	15
	FRS4 vs. PLS1	VIII	5040665	5165213	0.632516	12
	FRS4 vs. PLS1	VIII	5183916	5420759	0.507456	15
	FRS4 vs. PLS1	VIII	5423524	5810435	0.723517	6
	FRS4 vs. PLS1	VIII	5836000	6342898	0.891657	9
	FRS4 vs. PLS1	VIII	6382330	6915880	0.535658	8
	FRS4 vs. PLS1	VIII	6925678	7257850	0.577924	5
	FRS4 vs. PLS1	VIII	7283647	7618373	0.722965	9
	FRS4 vs. PLS1	VIII	7640628	8115127	0.532747	4
	FRS4 vs. PLS1	VIII	8152470	8593216	0.653755	13
	FRS4 vs. PLS1	VIII	8594447	9026334	0.441375	9
	FRS4 vs. PLS1	VIII	9026584	9618523	0.531411	13
	FRS4 vs. PLS1	VIII	9676405	9946785	0.305674	11
	FRS4 vs. PLS1	VIII	9951331	10483712	0.52775	14
	FRS4 vs. PLS1	VIII	10490868	10774354	0.473981	6
	FRS4 vs. PLS1	VIII	10784979	11007760	0.506893	19
	FRS4 vs. PLS1	VIII	11058258	11843583	0.346677	16
	FRS4 vs. PLS1	VIII	11843929	12420593	0.229418	8
	FRS4 vs. PLS1	VIII	12464856	12886131	0.500644	8
	FRS4 vs. PLS1	VIII	12931382	13509385	0.512491	9
	FRS4 vs. PLS1	VIII	13523463	13838697	0.454996	9
	FRS4 vs. PLS1	VIII	13838807	14073178	0.592911	4
	FRS4 vs. PLS1	VIII	14085635	14456588	0.548323	12
	FRS4 vs. PLS1	VIII	14505630	14947136	0.612741	21
	FRS4 vs. PLS1	VIII	14954473	15432108	0.518644	16
	FRS4 vs. PLS1	VIII	15433640	15591154	0.536289	9
	FRS4 vs. PLS1	VIII	15593931	15972267	0.351601	13
	FRS4 vs. PLS1	VIII	15985549	16239753	0.471259	26
	FRS4 vs. PLS1	VIII	16242725	16465064	0.406578	12
	FRS4 vs. PLS1	VIII	16476013	16701365	0.357562	9
	FRS4 vs. PLS1	VIII	16766523	16996073	0.39255	11
	FRS4 vs. PLS1	VIII	17004032	17295229	0.48991	9
	FRS4 vs. PLS1	VIII	17307758	17624522	0.459387	25
	FRS4 vs. PLS1	VIII	17625499	17851561	0.55986	11
	FRS4 vs. PLS1	VIII	17856016	18279632	0.333363	15
	FRS4 vs. PLS1	VIII	18312466	18502935	0.631866	14
	FRS4 vs. PLS1	VIII	18508270	18614148	0.387923	7
	FRS4 vs. PLS1	VIII	18627569	18797922	0.206045	16
	FRS4 vs. PLS1	VIII	18807798	19091877	0.575802	16
	FRS4 vs. PLS1	VIII	19095215	19235902	0.208447	16
	FRS4 vs. PLS1	VIII	19250425	19481092	0.372604	20
	FRS4 vs. PLS1	VIII	19481924	19639994	0.376516	23
	FRS4 vs. PLS1	VIII	19641986	19974480	0.314393	14
	FRS4 vs. PLS1	VIII	19977469	20185599	0.463133	14
	FRS4 vs. PLS1	VIII	20206776	20372819	0.27609	6
	FRS4 vs. PLS1	X	3107	456467	0.575916	11
	FRS4 vs. PLS1	X	483870	879473	0.635398	18
	FRS4 vs. PLS1	X	895825	1704653	0.50247	15
	FRS4 vs. PLS1	X	1705945	2200786	0.506066	9
	FRS4 vs. PLS1	X	2201794	3364111	0.543342	14
	FRS4 vs. PLS1	X	3391328	3558439	0.170217	19
	FRS4 vs. PLS1	X	3574062	3813303	0.428216	15
	FRS4 vs. PLS1	X	3832143	3984332	0.674412	10
	FRS4 vs. PLS1	X	4001065	4245983	0.351232	13
	FRS4 vs. PLS1	X	4279740	4516770	0.282734	17
	FRS4 vs. PLS1	X	4540203	4770841	0.514729	10
	FRS4 vs. PLS1	X	4773733	5155315	0.247846	15
	FRS4 vs. PLS1	X	5156738	5551891	0.634361	11
	FRS4 vs. PLS1	X	5604531	5962966	0.411974	23
	FRS4 vs. PLS1	X	5968078	6430349	0.570883	9
	FRS4 vs. PLS1	X	6528568	6932380	0.221858	11
	FRS4 vs. PLS1	X	6937791	7364880	0.431373	14
	FRS4 vs. PLS1	X	7425946	8205239	0.490051	13
	FRS4 vs. PLS1	X	8258278	8499295	0.259389	8
	FRS4 vs. PLS1	X	8514120	8848948	0.280618	10
	FRS4 vs. PLS1	X	8852997	9151141	0.618541	5
	FRS4 vs. PLS1	X	9156654	9448731	0.332418	10
	FRS4 vs. PLS1	X	9505576	10030767	0.595563	9
	FRS4 vs. PLS1	X	10060099	10322292	0.499284	5
	FRS4 vs. PLS1	X	10342100	10714097	0.182094	8
	FRS4 vs. PLS1	X	10721129	11092194	0.252328	9
	FRS4 vs. PLS1	X	11108935	11500146	0.842795	6
	FRS4 vs. PLS1	X	11557286	11791821	0.643045	12
	FRS4 vs. PLS1	X	11809082	12166419	0.423489	16
	FRS4 vs. PLS1	X	12171906	12631272	0.545682	10
	FRS4 vs. PLS1	X	12710695	13162553	0.224316	20
	FRS4 vs. PLS1	X	13167243	13737657	0.640946	21
	FRS4 vs. PLS1	X	13741246	14031335	0.588149	20
	FRS4 vs. PLS1	X	14045134	14454153	0.657448	14
	FRS4 vs. PLS1	X	14472605	14684036	0.430353	17
	FRS4 vs. PLS1	X	14729139	15102991	0.47242	16
	FRS4 vs. PLS1	X	15119609	15300320	0.515625	22
	FRS4 vs. PLS1	X	15359844	15709155	0.595961	15
	FRS4 vs. PLS1	X	15715713	16126741	0.530836	21
	FRS4 vs. PLS1	X	16131966	16280652	0.541531	23
	FRS4 vs. PLS1	X	16301076	16826164	0.438378	20
	FRS4 vs. PLS1	X	16831126	17186337	0.602183	13
	FRS4 vs. PLS1	X	17196611	17403527	0.330426	18
	FRS4 vs. PLS1	X	17405429	17637836	0.714085	12
	FRS4 vs. PLS1	X	17642724	17815400	0.755353	11
	FRS4 vs. PLS1	X	17819235	17968148	0.395456	3
	FRS4 vs. PLS1	XI	59771	384542	0.537393	11
	FRS4 vs. PLS1	XI	386143	965004	0.443128	10
	FRS4 vs. PLS1	XI	965756	1327123	0.558725	16
	FRS4 vs. PLS1	XI	1331870	1931448	0.302118	7
	FRS4 vs. PLS1	XI	1977180	2550238	0.354479	20
	FRS4 vs. PLS1	XI	2565715	2900693	0.493545	16
	FRS4 vs. PLS1	XI	2912201	3283791	0.58571	13
	FRS4 vs. PLS1	XI	3287216	3472272	0.4512	12
	FRS4 vs. PLS1	XI	3507494	3827116	0.653274	15
	FRS4 vs. PLS1	XI	3843320	4221254	0.496138	14
	FRS4 vs. PLS1	XI	4243984	4484490	0.623952	9
	FRS4 vs. PLS1	XI	4486855	4809983	0.446822	9
	FRS4 vs. PLS1	XI	4853293	5034987	0.792997	5
	FRS4 vs. PLS1	XI	5035039	5550470	0.546839	5
	FRS4 vs. PLS1	XI	5558197	5906754	0.594156	12
	FRS4 vs. PLS1	XI	5946123	6200916	0.673627	12
	FRS4 vs. PLS1	XI	6228941	6643501	0.551247	6
	FRS4 vs. PLS1	XI	6657822	7016822	0.663708	9
	FRS4 vs. PLS1	XI	7042782	7366107	0.272293	16
	FRS4 vs. PLS1	XI	7374458	7645694	0.164892	6
	FRS4 vs. PLS1	XI	7665786	7930867	0.564936	19
	FRS4 vs. PLS1	XI	7938773	8305852	0.474548	14
	FRS4 vs. PLS1	XI	8312919	8593592	0.505109	7
	FRS4 vs. PLS1	XI	8606712	8909293	0.343277	12
	FRS4 vs. PLS1	XI	8930345	9269656	0.343306	7
	FRS4 vs. PLS1	XI	9285368	9841971	0.482582	19
	FRS4 vs. PLS1	XI	9844412	10320583	0.156241	14
	FRS4 vs. PLS1	XI	10326166	10759682	0.286515	26
	FRS4 vs. PLS1	XI	10778631	10933595	0.50294	15
	FRS4 vs. PLS1	XI	10940719	11311740	0.526778	21
	FRS4 vs. PLS1	XI	11350482	11666993	0.774087	13
	FRS4 vs. PLS1	XI	11676547	12030879	0.355327	16
	FRS4 vs. PLS1	XI	12041692	12237270	0.645979	6
	FRS4 vs. PLS1	XI	12256242	12642348	0.39231	22
	FRS4 vs. PLS1	XI	12656681	12897419	0.429328	30
	FRS4 vs. PLS1	XI	12903466	13463830	0.558088	16
	FRS4 vs. PLS1	XI	13495531	13641627	0.466256	22
	FRS4 vs. PLS1	XI	13663060	13949149	0.412897	23
	FRS4 vs. PLS1	XI	14018323	14423138	0.635454	3
	FRS4 vs. PLS1	XI	14464989	14768532	0.352053	16
	FRS4 vs. PLS1	XI	14796211	15101320	0.580522	12
	FRS4 vs. PLS1	XI	15113954	15510469	0.512158	15
	FRS4 vs. PLS1	XI	15516719	15802945	0.393741	8
	FRS4 vs. PLS1	XI	15806672	16059171	0.48939	17
	FRS4 vs. PLS1	XI	16060511	16340057	0.507964	17
	FRS4 vs. PLS1	XI	16356863	16513126	0.499507	15
	FRS4 vs. PLS1	XI	16540371	16895769	0.68865	15
	FRS4 vs. PLS1	XI	16917393	17198831	0.589989	14
	FRS4 vs. PLS1	XI	17212366	17358145	0.594753	11
	FRS4 vs. PLS1	XI	17368397	17579291	0.521751	16
	FRS4 vs. PLS1	XII	40640	271139	0.415293	18
	FRS4 vs. PLS1	XII	282382	485107	0.218724	30
	FRS4 vs. PLS1	XII	595651	992539	0.35175	32
	FRS4 vs. PLS1	XII	993098	1339686	0.494189	15
	FRS4 vs. PLS1	XII	1346657	1494521	0.600677	22
	FRS4 vs. PLS1	XII	1505505	1696140	0.416063	29
	FRS4 vs. PLS1	XII	1757674	2186145	0.366527	17
	FRS4 vs. PLS1	XII	2187767	2425031	0.670511	15
	FRS4 vs. PLS1	XII	2450861	2910340	0.632015	14
	FRS4 vs. PLS1	XII	2990168	3219165	0.571236	16
	FRS4 vs. PLS1	XII	3219209	3623669	0.406937	22
	FRS4 vs. PLS1	XII	3624947	3907169	0.155462	19
	FRS4 vs. PLS1	XII	3916749	4284450	0.294884	16
	FRS4 vs. PLS1	XII	4286519	4801636	0.732909	14
	FRS4 vs. PLS1	XII	4826998	5131980	0.304743	14
	FRS4 vs. PLS1	XII	5149019	5395115	0.723942	10
	FRS4 vs. PLS1	XII	5438507	5653031	0.470142	7
	FRS4 vs. PLS1	XII	5668797	5906721	0.495955	14
	FRS4 vs. PLS1	XII	5907434	6172273	0.696935	12
	FRS4 vs. PLS1	XII	6276576	6471482	0.343003	10
	FRS4 vs. PLS1	XII	6532885	6845652	0.394054	17
	FRS4 vs. PLS1	XII	6863040	7087210	0.407211	10
	FRS4 vs. PLS1	XII	7174143	7658615	0.384404	5
	FRS4 vs. PLS1	XII	7720912	7977047	0.330408	14
	FRS4 vs. PLS1	XII	7992477	8510014	0.344235	9
	FRS4 vs. PLS1	XII	8527603	8780297	0.734637	5
	FRS4 vs. PLS1	XII	8784019	9331528	0.221918	7
	FRS4 vs. PLS1	XII	9343882	9715628	0.382737	13
	FRS4 vs. PLS1	XII	9717747	10046463	0.618792	6
	FRS4 vs. PLS1	XII	10055206	10395597	0.80746	7
	FRS4 vs. PLS1	XII	10446184	10729735	0.277204	6
	FRS4 vs. PLS1	XII	10741768	11103942	0.185333	4
	FRS4 vs. PLS1	XII	11171340	11503929	0.19732	9
	FRS4 vs. PLS1	XII	11524007	12078167	0.720199	6
	FRS4 vs. PLS1	XII	12116372	12402946	0.402417	15
	FRS4 vs. PLS1	XII	12475063	13110880	0.519907	9
	FRS4 vs. PLS1	XII	13132007	13422198	0.598605	11
	FRS4 vs. PLS1	XII	13477843	13733049	0.534619	19
	FRS4 vs. PLS1	XII	13733151	14220343	0.592091	13
	FRS4 vs. PLS1	XII	14282457	14668684	0.540589	17
	FRS4 vs. PLS1	XII	14716287	15166802	0.331101	17
	FRS4 vs. PLS1	XII	15177529	15586516	0.516469	15
	FRS4 vs. PLS1	XII	15633794	16002139	0.464376	23
	FRS4 vs. PLS1	XII	16011410	16464386	0.557433	10
	FRS4 vs. PLS1	XII	16481096	16788671	0.754434	12
	FRS4 vs. PLS1	XII	16794657	17154324	0.494428	19
	FRS4 vs. PLS1	XII	17156117	17380988	0.521657	16
	FRS4 vs. PLS1	XII	17416650	17857795	0.878682	12
	FRS4 vs. PLS1	XII	17868560	18371491	0.764657	9
	FRS4 vs. PLS1	XII	18374424	19133394	0.790564	6
	FRS4 vs. PLS1	XII	19140704	19595971	0.884836	12
	FRS4 vs. PLS1	XII	19606357	19881009	0.420067	12
	FRS4 vs. PLS1	XII	20093741	20310328	0.612904	22
	FRS4 vs. PLS1	XIII	26415	338882	0.59888	11
	FRS4 vs. PLS1	XIII	341489	518741	0.518254	16
	FRS4 vs. PLS1	XIII	519491	707839	0.527893	24
	FRS4 vs. PLS1	XIII	742027	1170491	0.5439	17
	FRS4 vs. PLS1	XIII	1206463	1764646	0.345262	7
	FRS4 vs. PLS1	XIII	1804822	2145161	0.352715	10
	FRS4 vs. PLS1	XIII	2150248	2606134	0.47021	8
	FRS4 vs. PLS1	XIII	2609841	3017736	0.498187	17
	FRS4 vs. PLS1	XIII	3047153	3558071	0.580872	25
	FRS4 vs. PLS1	XIII	3602794	3887023	0.450618	19
	FRS4 vs. PLS1	XIII	3891957	4412611	0.43533	14
	FRS4 vs. PLS1	XIII	4415466	4686860	0.354961	23
	FRS4 vs. PLS1	XIII	4697967	5126175	0.210424	8
	FRS4 vs. PLS1	XIII	5127817	5540761	0.0672561	9
	FRS4 vs. PLS1	XIII	5548476	5957794	0.549686	14
	FRS4 vs. PLS1	XIII	5993255	6498749	0.553178	19
	FRS4 vs. PLS1	XIII	6509312	6997958	0.650285	16
	FRS4 vs. PLS1	XIII	7050776	7418093	0.569471	12
	FRS4 vs. PLS1	XIII	7484867	8093453	0.663852	4
	FRS4 vs. PLS1	XIII	8101203	8393929	0.675185	10
	FRS4 vs. PLS1	XIII	8400281	8589508	0.581325	7
	FRS4 vs. PLS1	XIII	8629974	8845616	0.252871	3
	FRS4 vs. PLS1	XIII	8881028	9160721	0.529673	8
	FRS4 vs. PLS1	XIII	9178198	9458106	0.399929	8
	FRS4 vs. PLS1	XIII	9459935	9694565	0.637293	7
	FRS4 vs. PLS1	XIII	9715131	9993357	0.334846	8
	FRS4 vs. PLS1	XIII	10082532	10400418	0.284117	8
	FRS4 vs. PLS1	XIII	10406102	10866754	0.622948	3
	FRS4 vs. PLS1	XIII	10886606	11471377	0.268603	8
	FRS4 vs. PLS1	XIII	11482151	11859632	0.401072	4
	FRS4 vs. PLS1	XIII	11870932	12153569	0.697789	4
	FRS4 vs. PLS1	XIII	12177467	12437709	0.512044	12
	FRS4 vs. PLS1	XIII	12446353	12823051	0.63685	10
	FRS4 vs. PLS1	XIII	12824587	13257571	0.619685	6
	FRS4 vs. PLS1	XIII	13262033	13722324	0.282535	9
	FRS4 vs. PLS1	XIII	13751366	14018334	0.497432	9
	FRS4 vs. PLS1	XIII	14093411	14382142	0.45821	12
	FRS4 vs. PLS1	XIII	14417271	14581655	0.504625	11
	FRS4 vs. PLS1	XIII	14584435	14810605	0.565777	12
	FRS4 vs. PLS1	XIII	14884536	15369512	0.386758	9
	FRS4 vs. PLS1	XIII	15378477	15654687	0.421643	18
	FRS4 vs. PLS1	XIII	15663889	16041658	0.699449	13
	FRS4 vs. PLS1	XIII	16055141	16349131	0.545343	15
	FRS4 vs. PLS1	XIII	16379468	16612285	0.283525	10
	FRS4 vs. PLS1	XIII	16654935	16932715	0.571557	24
	FRS4 vs. PLS1	XIII	16945066	17253757	0.746439	5
	FRS4 vs. PLS1	XIII	17264732	17532562	0.533355	18
	FRS4 vs. PLS1	XIII	17536609	17771446	0.483032	27
	FRS4 vs. PLS1	XIII	17811719	18162422	0.410665	19
	FRS4 vs. PLS1	XIII	18178200	18521361	0.237714	14
	FRS4 vs. PLS1	XIII	18543461	18865385	0.543588	16
	FRS4 vs. PLS1	XIII	18881159	19102254	0.615633	16
	FRS4 vs. PLS1	XIII	19147241	19298741	0.209892	13
	FRS4 vs. PLS1	XIII	19302251	19552149	0.417312	29
	FRS4 vs. PLS1	XIII	19620081	19928116	0.338808	20
	FRS4 vs. PLS1	XIII	19938987	20175153	0.493394	23
	FRS4 vs. PLS1	XIII	20177091	20471083	0.567622	25
	FRS4 vs. PLS1	XIII	20472441	20638829	0.457911	10
	FRS4 vs. PLS1	XIV	8133	233598	0.319471	16
	FRS4 vs. PLS1	XIV	258304	544271	0.428767	13
	FRS4 vs. PLS1	XIV	577074	737681	0.452293	17
	FRS4 vs. PLS1	XIV	742903	920179	0.479446	22
	FRS4 vs. PLS1	XIV	921666	1184857	0.649049	13
	FRS4 vs. PLS1	XIV	1214620	1491969	0.39412	26
	FRS4 vs. PLS1	XIV	1499154	1732621	0.590107	17
	FRS4 vs. PLS1	XIV	1772502	2167121	0.425465	23
	FRS4 vs. PLS1	XIV	2205668	2448638	0.464731	29
	FRS4 vs. PLS1	XIV	2454261	2760825	0.527382	20
	FRS4 vs. PLS1	XIV	2791199	2990274	0.475923	26
	FRS4 vs. PLS1	XIV	3007301	3322212	0.471132	15
	FRS4 vs. PLS1	XIV	3324470	3576954	0.496834	15
	FRS4 vs. PLS1	XIV	3580792	3721330	0.258829	12
	FRS4 vs. PLS1	XIV	3725393	3978902	0.472078	20
	FRS4 vs. PLS1	XIV	4014749	4268189	0.669644	13
	FRS4 vs. PLS1	XIV	4304513	4584873	0.580131	15
	FRS4 vs. PLS1	XIV	4608291	4820492	0.47606	9
	FRS4 vs. PLS1	XIV	4821067	5137588	0.330487	21
	FRS4 vs. PLS1	XIV	5203879	5849615	0.392067	12
	FRS4 vs. PLS1	XIV	5868808	6081618	0.269359	8
	FRS4 vs. PLS1	XIV	6127793	6338800	0.900526	4
	FRS4 vs. PLS1	XIV	6416643	6840509	0.415404	8
	FRS4 vs. PLS1	XIV	6878210	7027910	0.408848	7
	FRS4 vs. PLS1	XIV	7049421	7264977	0.423356	9
	FRS4 vs. PLS1	XIV	7321008	7747450	0.253932	7
	FRS4 vs. PLS1	XIV	7785353	8062156	0.558266	12
	FRS4 vs. PLS1	XIV	8063538	8541554	0.22374	11
	FRS4 vs. PLS1	XIV	8550498	8894219	0.443967	13
	FRS4 vs. PLS1	XIV	8906779	9182062	0.515037	14
	FRS4 vs. PLS1	XIV	9190051	9557253	0.795399	16
	FRS4 vs. PLS1	XIV	9562462	9730947	0.648721	13
	FRS4 vs. PLS1	XIV	9736168	10135819	0.345539	16
	FRS4 vs. PLS1	XIV	10141218	10479854	0.247601	14
	FRS4 vs. PLS1	XIV	10482249	10965938	0.447936	17
	FRS4 vs. PLS1	XIV	10983836	11159329	0.371549	19
	FRS4 vs. PLS1	XIV	11169468	11506203	0.491523	22
	FRS4 vs. PLS1	XIV	11507270	11708583	0.498851	24
	FRS4 vs. PLS1	XIV	11727805	12021231	0.438352	14
	FRS4 vs. PLS1	XIV	12034030	12541491	0.311522	16
	FRS4 vs. PLS1	XIV	12549678	12994584	0.465962	18
	FRS4 vs. PLS1	XIV	13033622	13687893	0.318712	7
	FRS4 vs. PLS1	XIV	13726873	14043749	0.163894	12
	FRS4 vs. PLS1	XIV	14056112	14245783	0.212282	19
	FRS4 vs. PLS1	XIV	14258493	14507923	0.470928	20
	FRS4 vs. PLS1	XIV	14527774	14941995	0.203598	8
	FRS4 vs. PLS1	XIV	14947551	15136219	0.509093	20
	FRS4 vs. PLS1	XIV	15137976	15463834	0.362043	18
	FRS4 vs. PLS1	XIV	15468151	15790748	0.32547	33
	FRS4 vs. PLS1	XV	22275	207420	0.386798	7
	FRS4 vs. PLS1	XV	214226	339340	0.162761	16
	FRS4 vs. PLS1	XV	340705	551122	0.506398	17
	FRS4 vs. PLS1	XV	551610	806825	0.417628	18
	FRS4 vs. PLS1	XV	809097	1018856	0.683813	12
	FRS4 vs. PLS1	XV	1052022	1410503	0.735567	13
	FRS4 vs. PLS1	XV	1442085	1691489	0.506919	7
	FRS4 vs. PLS1	XV	1692371	1916491	0.355713	15
	FRS4 vs. PLS1	XV	1927345	2103883	0.58528	20
	FRS4 vs. PLS1	XV	2113364	2412068	0.4786	20
	FRS4 vs. PLS1	XV	2414570	2588451	0.322164	28
	FRS4 vs. PLS1	XV	2603650	2827434	0.47812	22
	FRS4 vs. PLS1	XV	2833550	3128286	0.378535	25
	FRS4 vs. PLS1	XV	3136746	3570849	0.398835	20
	FRS4 vs. PLS1	XV	3586379	3854840	0.35063	19
	FRS4 vs. PLS1	XV	3873133	4390371	0.373061	9
	FRS4 vs. PLS1	XV	4415937	4663209	0.54697	11
	FRS4 vs. PLS1	XV	4736990	5053737	0.511525	14
	FRS4 vs. PLS1	XV	5067586	5389303	0.346754	11
	FRS4 vs. PLS1	XV	5450030	5794338	0.372726	9
	FRS4 vs. PLS1	XV	5805029	6124220	0.29312	16
	FRS4 vs. PLS1	XV	6145328	6492949	0.625646	20
	FRS4 vs. PLS1	XV	6525866	6865165	0.300551	13
	FRS4 vs. PLS1	XV	6873792	7346255	0.259208	8
	FRS4 vs. PLS1	XV	7375386	7725589	0.39036	15
	FRS4 vs. PLS1	XV	7727089	8108537	0.269637	15
	FRS4 vs. PLS1	XV	8131130	8501029	0.210056	17
	FRS4 vs. PLS1	XV	8515971	8702611	0.285107	11
	FRS4 vs. PLS1	XV	8741625	8942040	0.24997	9
	FRS4 vs. PLS1	XV	8965645	9159192	0.424869	12
	FRS4 vs. PLS1	XV	9171548	9516374	0.349323	11
	FRS4 vs. PLS1	XV	9516897	10120205	0.518425	26
	FRS4 vs. PLS1	XV	10125780	10434118	0.290375	17
	FRS4 vs. PLS1	XV	10486200	10822293	0.48453	15
	FRS4 vs. PLS1	XV	10837241	11178274	0.594573	16
	FRS4 vs. PLS1	XV	11181277	11555259	0.345554	10
	FRS4 vs. PLS1	XV	11563084	11901469	0.526216	10
	FRS4 vs. PLS1	XV	11904803	12044884	0.309053	10
	FRS4 vs. PLS1	XV	12049038	12301388	0.508138	18
	FRS4 vs. PLS1	XV	12382454	12565288	0.556922	16
	FRS4 vs. PLS1	XV	12566891	13022400	0.39108	14
	FRS4 vs. PLS1	XV	13043129	13470308	0.51019	9
	FRS4 vs. PLS1	XV	13479292	13896346	0.249285	8
	FRS4 vs. PLS1	XV	13923797	14426494	0.103542	10
	FRS4 vs. PLS1	XV	14525214	14902612	0.605816	6
	FRS4 vs. PLS1	XV	14948511	15203717	0.343175	8
	FRS4 vs. PLS1	XV	15225209	15551870	0.49653	20
	FRS4 vs. PLS1	XV	15587862	15989492	0.665141	13
[truncated: 26,078 more rows]

[truncated: 13 more sheets: Figure 6a-b, Figure 6c-d, Figure S1, Figure S2, Figure S3, Figure S4, Figure S5, Figure S6, Figure S7, Figure S8, Figure S9, Figure S10, Figure S11]
